# Supplementary material for: Cryo-EM analysis reveals human SID-1 transmembrane family member 1 dynamics underlying lipid hydrolytic activity
Source: Commun Biol. 2024 May 29;7:664. doi: 10.1038/s42003-024-06346-8 (PMC11137008; doi:10.1038/s42003-024-06346-8)
Supplement: Supplementary file 3 — Supplementary Data 1 [file 42003_2024_6346_MOESM3_ESM.xlsx]

## Sheet: Supplementary Fig. 2
Supplementary Fig. 2 Cryo-EM analysis of human SIDT1.
gold-standard FSC curves of the final 3D reconstruction
title	xaxis	yaxis	x	y
RELION masked-corrected FSC	Resolution (A-1)	Correlation Coefficient	0.001001	1
RELION masked-corrected FSC	Resolution (A-1)	Correlation Coefficient	0.00401606	0.999999
RELION masked-corrected FSC	Resolution (A-1)	Correlation Coefficient	0.00803213	0.999985
RELION masked-corrected FSC	Resolution (A-1)	Correlation Coefficient	0.0120482	0.999967
RELION masked-corrected FSC	Resolution (A-1)	Correlation Coefficient	0.0160643	0.999922
RELION masked-corrected FSC	Resolution (A-1)	Correlation Coefficient	0.0200803	0.999747
RELION masked-corrected FSC	Resolution (A-1)	Correlation Coefficient	0.0240964	0.999596
RELION masked-corrected FSC	Resolution (A-1)	Correlation Coefficient	0.0281124	0.999416
RELION masked-corrected FSC	Resolution (A-1)	Correlation Coefficient	0.0321285	0.999561
RELION masked-corrected FSC	Resolution (A-1)	Correlation Coefficient	0.0361446	0.999452
RELION masked-corrected FSC	Resolution (A-1)	Correlation Coefficient	0.0401606	0.999353
RELION masked-corrected FSC	Resolution (A-1)	Correlation Coefficient	0.0441767	0.999216
RELION masked-corrected FSC	Resolution (A-1)	Correlation Coefficient	0.0481928	0.998715
RELION masked-corrected FSC	Resolution (A-1)	Correlation Coefficient	0.0522088	0.998329
RELION masked-corrected FSC	Resolution (A-1)	Correlation Coefficient	0.0562249	0.997835
RELION masked-corrected FSC	Resolution (A-1)	Correlation Coefficient	0.060241	0.997506
RELION masked-corrected FSC	Resolution (A-1)	Correlation Coefficient	0.064257	0.997344
RELION masked-corrected FSC	Resolution (A-1)	Correlation Coefficient	0.0682731	0.997282
RELION masked-corrected FSC	Resolution (A-1)	Correlation Coefficient	0.0722892	0.997126
RELION masked-corrected FSC	Resolution (A-1)	Correlation Coefficient	0.0763052	0.997249
RELION masked-corrected FSC	Resolution (A-1)	Correlation Coefficient	0.0803213	0.996836
RELION masked-corrected FSC	Resolution (A-1)	Correlation Coefficient	0.0843373	0.9964
RELION masked-corrected FSC	Resolution (A-1)	Correlation Coefficient	0.0883534	0.995992
RELION masked-corrected FSC	Resolution (A-1)	Correlation Coefficient	0.0923695	0.995591
RELION masked-corrected FSC	Resolution (A-1)	Correlation Coefficient	0.0963855	0.994878
RELION masked-corrected FSC	Resolution (A-1)	Correlation Coefficient	0.100402	0.994331
RELION masked-corrected FSC	Resolution (A-1)	Correlation Coefficient	0.104418	0.994046
RELION masked-corrected FSC	Resolution (A-1)	Correlation Coefficient	0.108434	0.993232
RELION masked-corrected FSC	Resolution (A-1)	Correlation Coefficient	0.11245	0.991638
RELION masked-corrected FSC	Resolution (A-1)	Correlation Coefficient	0.116466	0.989472
RELION masked-corrected FSC	Resolution (A-1)	Correlation Coefficient	0.120482	0.987656
RELION masked-corrected FSC	Resolution (A-1)	Correlation Coefficient	0.124498	0.985468
RELION masked-corrected FSC	Resolution (A-1)	Correlation Coefficient	0.128514	0.982446
RELION masked-corrected FSC	Resolution (A-1)	Correlation Coefficient	0.13253	0.977027
RELION masked-corrected FSC	Resolution (A-1)	Correlation Coefficient	0.136546	0.973905
RELION masked-corrected FSC	Resolution (A-1)	Correlation Coefficient	0.140562	0.971418
RELION masked-corrected FSC	Resolution (A-1)	Correlation Coefficient	0.144578	0.968197
RELION masked-corrected FSC	Resolution (A-1)	Correlation Coefficient	0.148594	0.96625
RELION masked-corrected FSC	Resolution (A-1)	Correlation Coefficient	0.15261	0.96125
RELION masked-corrected FSC	Resolution (A-1)	Correlation Coefficient	0.156627	0.956949
RELION masked-corrected FSC	Resolution (A-1)	Correlation Coefficient	0.160643	0.948826
RELION masked-corrected FSC	Resolution (A-1)	Correlation Coefficient	0.164659	0.952583
RELION masked-corrected FSC	Resolution (A-1)	Correlation Coefficient	0.168675	0.955313
RELION masked-corrected FSC	Resolution (A-1)	Correlation Coefficient	0.172691	0.955498
RELION masked-corrected FSC	Resolution (A-1)	Correlation Coefficient	0.176707	0.956295
RELION masked-corrected FSC	Resolution (A-1)	Correlation Coefficient	0.180723	0.960663
RELION masked-corrected FSC	Resolution (A-1)	Correlation Coefficient	0.184739	0.96109
RELION masked-corrected FSC	Resolution (A-1)	Correlation Coefficient	0.188755	0.959427
RELION masked-corrected FSC	Resolution (A-1)	Correlation Coefficient	0.192771	0.959073
RELION masked-corrected FSC	Resolution (A-1)	Correlation Coefficient	0.196787	0.963433
RELION masked-corrected FSC	Resolution (A-1)	Correlation Coefficient	0.200803	0.963271
RELION masked-corrected FSC	Resolution (A-1)	Correlation Coefficient	0.204819	0.959021
RELION masked-corrected FSC	Resolution (A-1)	Correlation Coefficient	0.208835	0.956006
RELION masked-corrected FSC	Resolution (A-1)	Correlation Coefficient	0.212851	0.951182
RELION masked-corrected FSC	Resolution (A-1)	Correlation Coefficient	0.216867	0.946297
RELION masked-corrected FSC	Resolution (A-1)	Correlation Coefficient	0.220884	0.942302
RELION masked-corrected FSC	Resolution (A-1)	Correlation Coefficient	0.2249	0.935697
RELION masked-corrected FSC	Resolution (A-1)	Correlation Coefficient	0.228916	0.922795
RELION masked-corrected FSC	Resolution (A-1)	Correlation Coefficient	0.232932	0.914008
RELION masked-corrected FSC	Resolution (A-1)	Correlation Coefficient	0.236948	0.905405
RELION masked-corrected FSC	Resolution (A-1)	Correlation Coefficient	0.240964	0.890821
RELION masked-corrected FSC	Resolution (A-1)	Correlation Coefficient	0.24498	0.87479
RELION masked-corrected FSC	Resolution (A-1)	Correlation Coefficient	0.248996	0.863691
RELION masked-corrected FSC	Resolution (A-1)	Correlation Coefficient	0.253012	0.845709
RELION masked-corrected FSC	Resolution (A-1)	Correlation Coefficient	0.257028	0.824678
RELION masked-corrected FSC	Resolution (A-1)	Correlation Coefficient	0.261044	0.812927
RELION masked-corrected FSC	Resolution (A-1)	Correlation Coefficient	0.26506	0.798645
RELION masked-corrected FSC	Resolution (A-1)	Correlation Coefficient	0.269076	0.782468
RELION masked-corrected FSC	Resolution (A-1)	Correlation Coefficient	0.273092	0.761445
RELION masked-corrected FSC	Resolution (A-1)	Correlation Coefficient	0.277108	0.737473
RELION masked-corrected FSC	Resolution (A-1)	Correlation Coefficient	0.281124	0.717604
RELION masked-corrected FSC	Resolution (A-1)	Correlation Coefficient	0.285141	0.701682
RELION masked-corrected FSC	Resolution (A-1)	Correlation Coefficient	0.289157	0.680793
RELION masked-corrected FSC	Resolution (A-1)	Correlation Coefficient	0.293173	0.65448
RELION masked-corrected FSC	Resolution (A-1)	Correlation Coefficient	0.297189	0.621062
RELION masked-corrected FSC	Resolution (A-1)	Correlation Coefficient	0.301205	0.579937
RELION masked-corrected FSC	Resolution (A-1)	Correlation Coefficient	0.305221	0.546251
RELION masked-corrected FSC	Resolution (A-1)	Correlation Coefficient	0.309237	0.520717
RELION masked-corrected FSC	Resolution (A-1)	Correlation Coefficient	0.313253	0.494911
RELION masked-corrected FSC	Resolution (A-1)	Correlation Coefficient	0.317269	0.453316
RELION masked-corrected FSC	Resolution (A-1)	Correlation Coefficient	0.321285	0.437505
RELION masked-corrected FSC	Resolution (A-1)	Correlation Coefficient	0.325301	0.40479
RELION masked-corrected FSC	Resolution (A-1)	Correlation Coefficient	0.329317	0.359624
RELION masked-corrected FSC	Resolution (A-1)	Correlation Coefficient	0.333333	0.324959
RELION masked-corrected FSC	Resolution (A-1)	Correlation Coefficient	0.337349	0.302202
RELION masked-corrected FSC	Resolution (A-1)	Correlation Coefficient	0.341365	0.282154
RELION masked-corrected FSC	Resolution (A-1)	Correlation Coefficient	0.345382	0.247104
RELION masked-corrected FSC	Resolution (A-1)	Correlation Coefficient	0.349398	0.214122
RELION masked-corrected FSC	Resolution (A-1)	Correlation Coefficient	0.353414	0.185558
RELION masked-corrected FSC	Resolution (A-1)	Correlation Coefficient	0.35743	0.168537
RELION masked-corrected FSC	Resolution (A-1)	Correlation Coefficient	0.361446	0.14094
RELION masked-corrected FSC	Resolution (A-1)	Correlation Coefficient	0.365462	0.118771
RELION masked-corrected FSC	Resolution (A-1)	Correlation Coefficient	0.369478	0.102299
RELION masked-corrected FSC	Resolution (A-1)	Correlation Coefficient	0.373494	0.114559
RELION masked-corrected FSC	Resolution (A-1)	Correlation Coefficient	0.37751	0.122421
RELION masked-corrected FSC	Resolution (A-1)	Correlation Coefficient	0.381526	0.120005
RELION masked-corrected FSC	Resolution (A-1)	Correlation Coefficient	0.385542	0.0908688
RELION masked-corrected FSC	Resolution (A-1)	Correlation Coefficient	0.389558	0.0709059
RELION masked-corrected FSC	Resolution (A-1)	Correlation Coefficient	0.393574	0.0566159
RELION masked-corrected FSC	Resolution (A-1)	Correlation Coefficient	0.39759	0.0448253
RELION masked-corrected FSC	Resolution (A-1)	Correlation Coefficient	0.401606	0.0396935

## Sheet: Supplementary Fig.4
[MS Chromatogram]
m/z	2-1 329.25
Event Time(msec)	300
# of Points	6916
Start Time(min)	25.42
End Time(min)	59.995
Ret.Time	Absolute Intensity	Relative Intensity
25.42	306	8.62
25.425	328	9.24
25.43	330	9.29
25.435	315	8.87
25.44	303	8.53
25.445	320	9.01
25.45	324	9.12
25.455	316	8.9
25.46	303	8.53
25.465	313	8.81
25.47	304	8.56
25.475	314	8.84
25.48	308	8.67
25.485	306	8.62
25.49	316	8.9
25.495	337	9.49
25.5	308	8.67
25.505	303	8.53
25.51	319	8.98
25.515	312	8.79
25.52	323	9.1
25.525	315	8.87
25.53	321	9.04
25.535	310	8.73
25.54	331	9.32
25.545	314	8.84
25.55	330	9.29
25.555	333	9.38
25.56	349	9.83
25.565	359	10.11
25.57	363	10.22
25.575	393	11.07
25.58	424	11.94
25.585	426	12
25.59	443	12.48
25.595	440	12.39
25.6	493	13.88
25.605	501	14.11
25.61	510	14.36
25.615	555	15.63
25.62	563	15.85
25.625	562	15.83
25.63	527	14.84
25.635	563	15.85
25.64	566	15.94
25.645	551	15.52
25.65	544	15.32
25.655	532	14.98
25.66	521	14.67
25.665	493	13.88
25.67	464	13.07
25.675	464	13.07
25.68	456	12.84
25.685	425	11.97
25.69	398	11.21
25.695	402	11.32
25.7	374	10.53
25.705	354	9.97
25.71	353	9.94
25.715	349	9.83
25.72	341	9.6
25.725	325	9.15
25.73	335	9.43
25.735	366	10.31
25.74	352	9.91
25.745	335	9.43
25.75	339	9.55
25.755	354	9.97
25.76	347	9.77
25.765	340	9.57
25.77	369	10.39
25.775	356	10.03
25.78	348	9.8
25.785	395	11.12
25.79	379	10.67
25.795	379	10.67
25.8	386	10.87
25.805	377	10.62
25.81	384	10.81
25.815	380	10.7
25.82	372	10.48
25.825	373	10.5
25.83	360	10.14
25.835	366	10.31
25.84	345	9.72
25.845	379	10.67
25.85	362	10.19
25.855	351	9.88
25.86	361	10.17
25.865	337	9.49
25.87	363	10.22
25.875	335	9.43
25.88	359	10.11
25.885	346	9.74
25.89	368	10.36
25.895	367	10.34
25.9	381	10.73
25.905	387	10.9
25.91	392	11.04
25.915	392	11.04
25.92	397	11.18
25.925	407	11.46
25.93	399	11.24
25.935	403	11.35
25.94	410	11.55
25.945	410	11.55
25.95	407	11.46
25.955	406	11.43
25.96	369	10.39
25.965	361	10.17
25.97	378	10.64
25.975	362	10.19
25.98	369	10.39
25.985	347	9.77
25.99	357	10.05
25.995	346	9.74
26	332	9.35
26.005	339	9.55
26.01	364	10.25
26.015	367	10.34
26.02	392	11.04
26.025	420	11.83
26.03	405	11.41
26.035	466	13.12
26.04	501	14.11
26.045	551	15.52
26.05	616	17.35
26.055	668	18.81
26.06	684	19.26
26.065	796	22.42
26.07	799	22.5
26.075	854	24.05
26.08	870	24.5
26.085	891	25.09
26.09	863	24.3
26.095	868	24.44
26.1	846	23.82
26.105	825	23.23
26.11	772	21.74
26.115	777	21.88
26.12	682	19.21
26.125	648	18.25
26.13	585	16.47
26.135	544	15.32
26.14	522	14.7
26.145	468	13.18
26.15	438	12.33
26.155	436	12.28
26.16	402	11.32
26.165	382	10.76
26.17	358	10.08
26.175	392	11.04
26.18	365	10.28
26.185	363	10.22
26.19	351	9.88
26.195	368	10.36
26.2	343	9.66
26.205	336	9.46
26.21	351	9.88
26.215	373	10.5
26.22	333	9.38
26.225	343	9.66
26.23	366	10.31
26.235	353	9.94
26.24	342	9.63
26.245	332	9.35
26.25	329	9.26
26.255	338	9.52
26.26	342	9.63
26.265	321	9.04
26.27	307	8.65
26.275	343	9.66
26.28	305	8.59
26.285	309	8.7
26.29	320	9.01
26.295	328	9.24
26.3	314	8.84
26.305	324	9.12
26.31	309	8.7
26.315	279	7.86
26.32	302	8.5
26.325	297	8.36
26.33	312	8.79
26.335	315	8.87
26.34	293	8.25
26.345	291	8.19
26.35	299	8.42
26.355	314	8.84
26.36	306	8.62
26.365	314	8.84
26.37	313	8.81
26.375	315	8.87
26.38	305	8.59
26.385	311	8.76
26.39	303	8.53
26.395	311	8.76
26.4	316	8.9
26.405	319	8.98
26.41	304	8.56
26.415	322	9.07
26.42	303	8.53
26.425	291	8.19
26.43	305	8.59
26.435	285	8.03
26.44	293	8.25
26.445	275	7.74
26.45	290	8.17
26.455	284	8
26.46	284	8
26.465	288	8.11
26.47	285	8.03
26.475	283	7.97
26.48	296	8.34
26.485	273	7.69
26.49	292	8.22
26.495	293	8.25
26.5	296	8.34
26.505	304	8.56
26.51	318	8.96
26.515	306	8.62
26.52	306	8.62
26.525	277	7.8
26.53	309	8.7
26.535	285	8.03
26.54	310	8.73
26.545	279	7.86
26.55	302	8.5
26.555	297	8.36
26.56	303	8.53
26.565	294	8.28
26.57	298	8.39
26.575	314	8.84
26.58	290	8.17
26.585	305	8.59
26.59	277	7.8
26.595	292	8.22
26.6	291	8.19
26.605	311	8.76
26.61	292	8.22
26.615	295	8.31
26.62	312	8.79
26.625	318	8.96
26.63	312	8.79
26.635	320	9.01
26.64	299	8.42
26.645	305	8.59
26.65	300	8.45
26.655	315	8.87
26.66	312	8.79
26.665	312	8.79
26.67	328	9.24
26.675	314	8.84
26.68	331	9.32
26.685	307	8.65
26.69	309	8.7
26.695	311	8.76
26.7	335	9.43
26.705	320	9.01
26.71	317	8.93
26.715	336	9.46
26.72	306	8.62
26.725	324	9.12
26.73	313	8.81
26.735	301	8.48
26.74	305	8.59
26.745	321	9.04
26.75	315	8.87
26.755	315	8.87
26.76	293	8.25
26.765	316	8.9
26.77	320	9.01
26.775	296	8.34
26.78	314	8.84
26.785	286	8.05
26.79	308	8.67
26.795	283	7.97
26.8	296	8.34
26.805	289	8.14
26.81	307	8.65
26.815	287	8.08
26.82	306	8.62
26.825	310	8.73
26.83	284	8
26.835	293	8.25
26.84	297	8.36
26.845	303	8.53
26.85	326	9.18
26.855	302	8.5
26.86	315	8.87
26.865	306	8.62
26.87	314	8.84
26.875	307	8.65
26.88	315	8.87
26.885	316	8.9
26.89	294	8.28
26.895	293	8.25
26.9	308	8.67
26.905	307	8.65
26.91	305	8.59
26.915	313	8.81
26.92	285	8.03
26.925	310	8.73
26.93	321	9.04
26.935	301	8.48
26.94	297	8.36
26.945	299	8.42
26.95	299	8.42
26.955	313	8.81
26.96	310	8.73
26.965	301	8.48
26.97	296	8.34
26.975	315	8.87
26.98	297	8.36
26.985	298	8.39
26.99	315	8.87
26.995	301	8.48
27	298	8.39
27.005	287	8.08
27.01	293	8.25
27.015	285	8.03
27.02	300	8.45
27.025	284	8
27.03	299	8.42
27.035	290	8.17
27.04	303	8.53
27.045	292	8.22
27.05	293	8.25
27.055	304	8.56
27.06	284	8
27.065	301	8.48
27.07	297	8.36
27.075	299	8.42
27.08	290	8.17
27.085	292	8.22
27.09	304	8.56
27.095	290	8.17
27.1	278	7.83
27.105	270	7.6
27.11	292	8.22
27.115	286	8.05
27.12	302	8.5
27.125	278	7.83
27.13	289	8.14
27.135	304	8.56
27.14	280	7.89
27.145	306	8.62
27.15	288	8.11
27.155	306	8.62
27.16	307	8.65
27.165	296	8.34
27.17	306	8.62
27.175	307	8.65
27.18	318	8.96
27.185	304	8.56
27.19	309	8.7
27.195	325	9.15
27.2	326	9.18
27.205	325	9.15
27.21	367	10.34
27.215	354	9.97
27.22	374	10.53
27.225	387	10.9
27.23	397	11.18
27.235	402	11.32
27.24	408	11.49
27.245	402	11.32
27.25	453	12.76
27.255	443	12.48
27.26	448	12.62
27.265	420	11.83
27.27	463	13.04
27.275	440	12.39
27.28	425	11.97
27.285	419	11.8
27.29	418	11.77
27.295	422	11.88
27.3	397	11.18
27.305	380	10.7
27.31	362	10.19
27.315	363	10.22
27.32	349	9.83
27.325	352	9.91
27.33	350	9.86
27.335	311	8.76
27.34	311	8.76
27.345	311	8.76
27.35	305	8.59
27.355	305	8.59
27.36	309	8.7
27.365	308	8.67
27.37	295	8.31
27.375	312	8.79
27.38	320	9.01
27.385	298	8.39
27.39	319	8.98
27.395	327	9.21
27.4	322	9.07
27.405	315	8.87
27.41	349	9.83
27.415	327	9.21
27.42	318	8.96
27.425	344	9.69
27.43	341	9.6
27.435	341	9.6
27.44	362	10.19
27.445	356	10.03
27.45	359	10.11
27.455	359	10.11
27.46	352	9.91
27.465	367	10.34
27.47	371	10.45
27.475	367	10.34
27.48	365	10.28
27.485	397	11.18
27.49	398	11.21
27.495	391	11.01
27.5	392	11.04
27.505	354	9.97
27.51	365	10.28
27.515	371	10.45
27.52	373	10.5
27.525	376	10.59
27.53	377	10.62
27.535	353	9.94
27.54	364	10.25
27.545	340	9.57
27.55	342	9.63
27.555	335	9.43
27.56	327	9.21
27.565	332	9.35
27.57	309	8.7
27.575	324	9.12
27.58	314	8.84
27.585	319	8.98
27.59	327	9.21
27.595	307	8.65
27.6	292	8.22
27.605	305	8.59
27.61	320	9.01
27.615	310	8.73
27.62	326	9.18
27.625	307	8.65
27.63	319	8.98
27.635	302	8.5
27.64	301	8.48
27.645	319	8.98
27.65	315	8.87
27.655	307	8.65
27.66	304	8.56
27.665	313	8.81
27.67	309	8.7
27.675	311	8.76
27.68	325	9.15
27.685	307	8.65
27.69	310	8.73
27.695	319	8.98
27.7	314	8.84
27.705	304	8.56
27.71	296	8.34
27.715	308	8.67
27.72	310	8.73
27.725	300	8.45
27.73	325	9.15
27.735	302	8.5
27.74	310	8.73
27.745	297	8.36
27.75	299	8.42
27.755	306	8.62
27.76	297	8.36
27.765	293	8.25
27.77	281	7.91
27.775	300	8.45
27.78	294	8.28
27.785	291	8.19
27.79	304	8.56
27.795	306	8.62
27.8	302	8.5
27.805	317	8.93
27.81	307	8.65
27.815	294	8.28
27.82	307	8.65
27.825	293	8.25
27.83	299	8.42
27.835	302	8.5
27.84	294	8.28
27.845	301	8.48
27.85	291	8.19
27.855	318	8.96
27.86	316	8.9
27.865	308	8.67
27.87	301	8.48
27.875	318	8.96
27.88	306	8.62
27.885	309	8.7
27.89	295	8.31
27.895	291	8.19
27.9	300	8.45
27.905	299	8.42
27.91	298	8.39
27.915	309	8.7
27.92	327	9.21
27.925	284	8
27.93	287	8.08
27.935	298	8.39
27.94	301	8.48
27.945	312	8.79
27.95	306	8.62
27.955	315	8.87
27.96	306	8.62
27.965	309	8.7
27.97	306	8.62
27.975	328	9.24
27.98	317	8.93
27.985	318	8.96
27.99	339	9.55
27.995	323	9.1
28	339	9.55
28.005	323	9.1
28.01	341	9.6
28.015	303	8.53
28.02	317	8.93
28.025	329	9.26
28.03	316	8.9
28.035	328	9.24
28.04	296	8.34
28.045	336	9.46
28.05	289	8.14
28.055	303	8.53
28.06	289	8.14
28.065	301	8.48
28.07	288	8.11
28.075	305	8.59
28.08	302	8.5
28.085	286	8.05
28.09	294	8.28
28.095	299	8.42
28.1	282	7.94
28.105	286	8.05
28.11	291	8.19
28.115	303	8.53
28.12	291	8.19
28.125	296	8.34
28.13	302	8.5
28.135	284	8
28.14	287	8.08
28.145	302	8.5
28.15	285	8.03
28.155	273	7.69
28.16	299	8.42
28.165	293	8.25
28.17	287	8.08
28.175	296	8.34
28.18	280	7.89
28.185	283	7.97
28.19	289	8.14
28.195	294	8.28
28.2	287	8.08
28.205	282	7.94
28.21	300	8.45
28.215	296	8.34
28.22	289	8.14
28.225	299	8.42
28.23	295	8.31
28.235	294	8.28
28.24	300	8.45
28.245	320	9.01
28.25	307	8.65
28.255	289	8.14
28.26	297	8.36
28.265	295	8.31
28.27	299	8.42
28.275	300	8.45
28.28	291	8.19
28.285	298	8.39
28.29	314	8.84
28.295	312	8.79
28.3	314	8.84
28.305	310	8.73
28.31	312	8.79
28.315	310	8.73
28.32	313	8.81
28.325	295	8.31
28.33	323	9.1
28.335	303	8.53
28.34	318	8.96
28.345	322	9.07
28.35	326	9.18
28.355	325	9.15
28.36	310	8.73
28.365	311	8.76
28.37	344	9.69
28.375	307	8.65
28.38	319	8.98
28.385	311	8.76
28.39	311	8.76
28.395	320	9.01
28.4	307	8.65
28.405	314	8.84
28.41	314	8.84
28.415	310	8.73
28.42	301	8.48
28.425	299	8.42
28.43	291	8.19
28.435	301	8.48
28.44	290	8.17
28.445	306	8.62
28.45	293	8.25
28.455	294	8.28
28.46	293	8.25
28.465	278	7.83
28.47	282	7.94
28.475	263	7.41
28.48	288	8.11
28.485	285	8.03
28.49	287	8.08
28.495	290	8.17
28.5	304	8.56
28.505	287	8.08
28.51	285	8.03
28.515	296	8.34
28.52	309	8.7
28.525	296	8.34
28.53	295	8.31
28.535	293	8.25
28.54	283	7.97
28.545	295	8.31
28.55	297	8.36
28.555	285	8.03
28.56	300	8.45
28.565	306	8.62
28.57	294	8.28
28.575	282	7.94
28.58	282	7.94
28.585	294	8.28
28.59	283	7.97
28.595	294	8.28
28.6	289	8.14
28.605	283	7.97
28.61	286	8.05
28.615	289	8.14
28.62	293	8.25
28.625	277	7.8
28.63	288	8.11
28.635	295	8.31
28.64	283	7.97
28.645	278	7.83
28.65	302	8.5
28.655	283	7.97
28.66	296	8.34
28.665	276	7.77
28.67	293	8.25
28.675	312	8.79
28.68	298	8.39
28.685	306	8.62
28.69	292	8.22
28.695	317	8.93
28.7	314	8.84
28.705	316	8.9
28.71	339	9.55
28.715	312	8.79
28.72	331	9.32
28.725	337	9.49
28.73	344	9.69
28.735	327	9.21
28.74	329	9.26
28.745	331	9.32
28.75	352	9.91
28.755	339	9.55
28.76	352	9.91
28.765	329	9.26
28.77	327	9.21
28.775	321	9.04
28.78	332	9.35
28.785	298	8.39
28.79	297	8.36
28.795	320	9.01
28.8	338	9.52
28.805	309	8.7
28.81	309	8.7
28.815	319	8.98
28.82	283	7.97
28.825	304	8.56
28.83	327	9.21
28.835	307	8.65
28.84	295	8.31
28.845	296	8.34
28.85	302	8.5
28.855	300	8.45
28.86	308	8.67
28.865	308	8.67
28.87	284	8
28.875	314	8.84
28.88	312	8.79
28.885	307	8.65
28.89	319	8.98
28.895	334	9.41
28.9	343	9.66
28.905	347	9.77
28.91	349	9.83
28.915	358	10.08
28.92	373	10.5
28.925	393	11.07
28.93	385	10.84
28.935	407	11.46
28.94	387	10.9
28.945	420	11.83
28.95	407	11.46
28.955	441	12.42
28.96	432	12.17
28.965	445	12.53
28.97	437	12.31
28.975	434	12.22
28.98	433	12.19
28.985	446	12.56
28.99	414	11.66
28.995	435	12.25
29	430	12.11
29.005	404	11.38
29.01	422	11.88
29.015	424	11.94
29.02	382	10.76
29.025	380	10.7
29.03	398	11.21
29.035	371	10.45
29.04	360	10.14
29.045	374	10.53
29.05	357	10.05
29.055	336	9.46
29.06	339	9.55
29.065	319	8.98
29.07	339	9.55
29.075	325	9.15
29.08	331	9.32
29.085	329	9.26
29.09	309	8.7
29.095	310	8.73
29.1	280	7.89
29.105	311	8.76
29.11	289	8.14
29.115	288	8.11
29.12	286	8.05
29.125	281	7.91
29.13	295	8.31
29.135	287	8.08
29.14	296	8.34
29.145	291	8.19
29.15	289	8.14
29.155	300	8.45
29.16	289	8.14
29.165	283	7.97
29.17	290	8.17
29.175	307	8.65
29.18	279	7.86
29.185	284	8
29.19	284	8
29.195	286	8.05
29.2	284	8
29.205	288	8.11
29.21	267	7.52
29.215	303	8.53
29.22	275	7.74
29.225	290	8.17
29.23	283	7.97
29.235	272	7.66
29.24	274	7.72
29.245	282	7.94
29.25	303	8.53
29.255	274	7.72
29.26	297	8.36
29.265	282	7.94
29.27	272	7.66
29.275	295	8.31
29.28	284	8
29.285	285	8.03
29.29	302	8.5
29.295	285	8.03
29.3	310	8.73
29.305	295	8.31
29.31	303	8.53
29.315	316	8.9
29.32	313	8.81
29.325	308	8.67
29.33	338	9.52
29.335	332	9.35
29.34	325	9.15
29.345	334	9.41
29.35	330	9.29
29.355	327	9.21
29.36	328	9.24
29.365	327	9.21
29.37	328	9.24
29.375	343	9.66
29.38	344	9.69
29.385	350	9.86
29.39	330	9.29
29.395	315	8.87
29.4	330	9.29
29.405	319	8.98
29.41	318	8.96
29.415	320	9.01
29.42	324	9.12
29.425	334	9.41
29.43	315	8.87
29.435	327	9.21
29.44	315	8.87
29.445	318	8.96
29.45	338	9.52
29.455	332	9.35
29.46	312	8.79
29.465	308	8.67
29.47	341	9.6
29.475	317	8.93
29.48	317	8.93
29.485	309	8.7
29.49	321	9.04
29.495	330	9.29
29.5	337	9.49
29.505	317	8.93
29.51	337	9.49
29.515	352	9.91
29.52	334	9.41
29.525	326	9.18
29.53	329	9.26
29.535	331	9.32
29.54	337	9.49
29.545	333	9.38
29.55	328	9.24
29.555	321	9.04
29.56	307	8.65
29.565	314	8.84
29.57	323	9.1
29.575	323	9.1
29.58	327	9.21
29.585	329	9.26
29.59	306	8.62
29.595	321	9.04
29.6	304	8.56
29.605	309	8.7
29.61	300	8.45
29.615	295	8.31
29.62	311	8.76
29.625	314	8.84
29.63	307	8.65
29.635	323	9.1
29.64	354	9.97
29.645	334	9.41
29.65	333	9.38
29.655	340	9.57
29.66	376	10.59
29.665	393	11.07
29.67	403	11.35
29.675	437	12.31
29.68	473	13.32
29.685	485	13.66
29.69	555	15.63
29.695	595	16.76
29.7	699	19.68
29.705	783	22.05
29.71	869	24.47
29.715	1022	28.78
29.72	1201	33.82
29.725	1363	38.38
29.73	1549	43.62
29.735	1753	49.37
29.74	1964	55.31
29.745	2164	60.94
29.75	2427	68.35
29.755	2696	75.92
29.76	2958	83.3
29.765	3069	86.43
29.77	3217	90.59
29.775	3459	97.41
29.78	3550	99.97
29.785	3537	99.61
29.79	3551	100
29.795	3466	97.61
29.8	3307	93.13
29.805	3228	90.9
29.81	3044	85.72
29.815	2810	79.13
29.82	2531	71.28
29.825	2376	66.91
29.83	2130	59.98
29.835	1954	55.03
29.84	1713	48.24
29.845	1499	42.21
29.85	1326	37.34
29.855	1149	32.36
29.86	1017	28.64
29.865	876	24.67
29.87	727	20.47
29.875	679	19.12
29.88	571	16.08
29.885	523	14.73
29.89	479	13.49
29.895	445	12.53
29.9	412	11.6
29.905	386	10.87
29.91	357	10.05
29.915	343	9.66
29.92	336	9.46
29.925	330	9.29
29.93	315	8.87
29.935	324	9.12
29.94	308	8.67
29.945	298	8.39
29.95	321	9.04
29.955	312	8.79
29.96	308	8.67
29.965	313	8.81
29.97	303	8.53
29.975	311	8.76
29.98	306	8.62
29.985	303	8.53
29.99	313	8.81
29.995	294	8.28
30	290	8.17
30.005	292	8.22
30.01	298	8.39
30.015	305	8.59
30.02	287	8.08
30.025	282	7.94
30.03	310	8.73
30.035	311	8.76
30.04	301	8.48
30.045	295	8.31
30.05	275	7.74
30.055	300	8.45
30.06	290	8.17
30.065	292	8.22
30.07	283	7.97
30.075	299	8.42
30.08	286	8.05
30.085	291	8.19
30.09	292	8.22
30.095	289	8.14
30.1	281	7.91
30.105	281	7.91
30.11	274	7.72
30.115	276	7.77
30.12	276	7.77
30.125	278	7.83
30.13	289	8.14
30.135	281	7.91
30.14	307	8.65
30.145	283	7.97
30.15	270	7.6
30.155	296	8.34
30.16	277	7.8
30.165	277	7.8
30.17	272	7.66
30.175	276	7.77
30.18	280	7.89
30.185	276	7.77
30.19	278	7.83
30.195	281	7.91
30.2	275	7.74
30.205	283	7.97
30.21	275	7.74
30.215	295	8.31
30.22	280	7.89
30.225	265	7.46
30.23	272	7.66
30.235	268	7.55
30.24	259	7.29
30.245	268	7.55
30.25	282	7.94
30.255	276	7.77
30.26	277	7.8
30.265	285	8.03
30.27	268	7.55
30.275	289	8.14
30.28	277	7.8
30.285	271	7.63
30.29	293	8.25
30.295	294	8.28
30.3	269	7.58
30.305	276	7.77
30.31	275	7.74
30.315	278	7.83
30.32	265	7.46
30.325	271	7.63
30.33	284	8
30.335	283	7.97
30.34	291	8.19
30.345	284	8
30.35	299	8.42
30.355	275	7.74
30.36	275	7.74
30.365	279	7.86
30.37	279	7.86
30.375	260	7.32
30.38	269	7.58
30.385	273	7.69
30.39	263	7.41
30.395	283	7.97
30.4	283	7.97
30.405	291	8.19
30.41	268	7.55
30.415	265	7.46
30.42	281	7.91
30.425	284	8
30.43	274	7.72
30.435	255	7.18
30.44	271	7.63
30.445	270	7.6
30.45	275	7.74
30.455	280	7.89
30.46	265	7.46
30.465	264	7.43
30.47	277	7.8
30.475	285	8.03
30.48	275	7.74
30.485	285	8.03
30.49	270	7.6
30.495	271	7.63
30.5	291	8.19
30.505	273	7.69
30.51	278	7.83
30.515	263	7.41
30.52	269	7.58
30.525	276	7.77
30.53	287	8.08
30.535	280	7.89
30.54	265	7.46
30.545	279	7.86
30.55	273	7.69
30.555	284	8
30.56	288	8.11
30.565	274	7.72
30.57	277	7.8
30.575	294	8.28
30.58	282	7.94
30.585	289	8.14
30.59	312	8.79
30.595	304	8.56
30.6	294	8.28
30.605	302	8.5
30.61	311	8.76
30.615	310	8.73
30.62	305	8.59
30.625	314	8.84
30.63	303	8.53
30.635	316	8.9
30.64	321	9.04
30.645	315	8.87
30.65	324	9.12
30.655	312	8.79
30.66	320	9.01
30.665	306	8.62
30.67	311	8.76
30.675	335	9.43
30.68	317	8.93
30.685	302	8.5
30.69	302	8.5
30.695	301	8.48
30.7	310	8.73
30.705	327	9.21
30.71	311	8.76
30.715	296	8.34
30.72	320	9.01
30.725	324	9.12
30.73	318	8.96
30.735	330	9.29
30.74	316	8.9
30.745	333	9.38
30.75	330	9.29
30.755	347	9.77
30.76	346	9.74
30.765	361	10.17
30.77	359	10.11
30.775	381	10.73
30.78	386	10.87
30.785	375	10.56
30.79	393	11.07
30.795	392	11.04
30.8	401	11.29
30.805	404	11.38
30.81	400	11.26
30.815	411	11.57
30.82	395	11.12
30.825	404	11.38
30.83	402	11.32
30.835	376	10.59
30.84	356	10.03
30.845	360	10.14
30.85	349	9.83
30.855	349	9.83
30.86	348	9.8
30.865	343	9.66
30.87	336	9.46
30.875	326	9.18
30.88	333	9.38
30.885	303	8.53
30.89	318	8.96
30.895	292	8.22
30.9	309	8.7
30.905	292	8.22
30.91	281	7.91
30.915	294	8.28
30.92	278	7.83
30.925	291	8.19
30.93	272	7.66
30.935	291	8.19
30.94	290	8.17
30.945	291	8.19
30.95	290	8.17
30.955	292	8.22
30.96	296	8.34
30.965	261	7.35
30.97	273	7.69
30.975	300	8.45
30.98	276	7.77
30.985	290	8.17
30.99	287	8.08
30.995	307	8.65
31	287	8.08
31.005	268	7.55
31.01	302	8.5
31.015	273	7.69
31.02	267	7.52
31.025	289	8.14
31.03	296	8.34
31.035	278	7.83
31.04	275	7.74
31.045	256	7.21
31.05	283	7.97
31.055	287	8.08
31.06	270	7.6
31.065	278	7.83
31.07	290	8.17
31.075	282	7.94
31.08	279	7.86
31.085	273	7.69
31.09	268	7.55
31.095	260	7.32
31.1	279	7.86
31.105	270	7.6
31.11	273	7.69
31.115	268	7.55
31.12	277	7.8
31.125	272	7.66
31.13	271	7.63
31.135	259	7.29
31.14	268	7.55
31.145	271	7.63
31.15	272	7.66
31.155	278	7.83
31.16	280	7.89
31.165	283	7.97
31.17	251	7.07
31.175	280	7.89
31.18	300	8.45
31.185	271	7.63
31.19	287	8.08
31.195	275	7.74
31.2	269	7.58
31.205	292	8.22
31.21	298	8.39
31.215	279	7.86
31.22	269	7.58
31.225	271	7.63
31.23	294	8.28
31.235	277	7.8
31.24	309	8.7
31.245	286	8.05
31.25	317	8.93
31.255	317	8.93
31.26	302	8.5
31.265	339	9.55
31.27	336	9.46
31.275	318	8.96
31.28	338	9.52
31.285	312	8.79
31.29	342	9.63
31.295	360	10.14
31.3	346	9.74
31.305	347	9.77
31.31	336	9.46
31.315	354	9.97
31.32	358	10.08
31.325	357	10.05
31.33	362	10.19
31.335	336	9.46
31.34	344	9.69
31.345	364	10.25
31.35	361	10.17
31.355	323	9.1
31.36	327	9.21
31.365	329	9.26
31.37	308	8.67
31.375	332	9.35
31.38	319	8.98
31.385	311	8.76
31.39	332	9.35
31.395	308	8.67
31.4	304	8.56
31.405	285	8.03
31.41	302	8.5
31.415	293	8.25
31.42	284	8
31.425	290	8.17
31.43	296	8.34
31.435	261	7.35
31.44	274	7.72
31.445	277	7.8
31.45	256	7.21
31.455	276	7.77
31.46	268	7.55
31.465	278	7.83
31.47	284	8
31.475	269	7.58
31.48	277	7.8
31.485	272	7.66
31.49	273	7.69
31.495	280	7.89
31.5	261	7.35
31.505	273	7.69
31.51	261	7.35
31.515	269	7.58
31.52	269	7.58
31.525	263	7.41
31.53	261	7.35
31.535	261	7.35
31.54	265	7.46
31.545	268	7.55
31.55	281	7.91
31.555	269	7.58
31.56	252	7.1
31.565	272	7.66
31.57	274	7.72
31.575	277	7.8
31.58	269	7.58
31.585	253	7.12
31.59	272	7.66
31.595	262	7.38
31.6	267	7.52
31.605	266	7.49
31.61	270	7.6
31.615	274	7.72
31.62	267	7.52
31.625	261	7.35
31.63	281	7.91
31.635	276	7.77
31.64	282	7.94
31.645	281	7.91
31.65	309	8.7
31.655	299	8.42
31.66	304	8.56
31.665	321	9.04
31.67	300	8.45
31.675	311	8.76
31.68	324	9.12
31.685	329	9.26
31.69	348	9.8
31.695	333	9.38
31.7	332	9.35
31.705	343	9.66
31.71	362	10.19
31.715	352	9.91
31.72	347	9.77
31.725	343	9.66
31.73	346	9.74
31.735	344	9.69
31.74	335	9.43
31.745	352	9.91
31.75	352	9.91
31.755	360	10.14
31.76	333	9.38
31.765	331	9.32
31.77	339	9.55
31.775	312	8.79
31.78	318	8.96
31.785	293	8.25
31.79	310	8.73
31.795	296	8.34
31.8	294	8.28
31.805	293	8.25
31.81	293	8.25
31.815	280	7.89
31.82	294	8.28
31.825	300	8.45
31.83	291	8.19
31.835	287	8.08
31.84	270	7.6
31.845	277	7.8
31.85	275	7.74
31.855	257	7.24
31.86	271	7.63
31.865	275	7.74
31.87	277	7.8
31.875	286	8.05
31.88	277	7.8
31.885	277	7.8
31.89	295	8.31
31.895	266	7.49
31.9	267	7.52
31.905	253	7.12
31.91	284	8
31.915	274	7.72
31.92	283	7.97
31.925	274	7.72
31.93	282	7.94
31.935	276	7.77
31.94	266	7.49
31.945	268	7.55
31.95	263	7.41
31.955	256	7.21
31.96	262	7.38
31.965	271	7.63
31.97	270	7.6
31.975	264	7.43
31.98	267	7.52
31.985	263	7.41
31.99	276	7.77
31.995	260	7.32
32	270	7.6
32.005	251	7.07
32.01	257	7.24
32.015	261	7.35
32.02	252	7.1
32.025	267	7.52
32.03	257	7.24
32.035	265	7.46
32.04	259	7.29
32.045	269	7.58
32.05	274	7.72
32.055	252	7.1
32.06	255	7.18
32.065	251	7.07
32.07	269	7.58
32.075	284	8
32.08	268	7.55
32.085	279	7.86
32.09	270	7.6
32.095	247	6.96
32.1	272	7.66
32.105	255	7.18
32.11	248	6.98
32.115	266	7.49
32.12	248	6.98
32.125	268	7.55
32.13	246	6.93
32.135	259	7.29
32.14	249	7.01
32.145	246	6.93
32.15	256	7.21
32.155	255	7.18
32.16	260	7.32
32.165	255	7.18
32.17	260	7.32
32.175	252	7.1
32.18	257	7.24
32.185	264	7.43
32.19	270	7.6
32.195	252	7.1
32.2	268	7.55
32.205	266	7.49
32.21	262	7.38
32.215	275	7.74
32.22	260	7.32
32.225	266	7.49
32.23	287	8.08
32.235	261	7.35
32.24	264	7.43
32.245	257	7.24
32.25	263	7.41
32.255	258	7.27
32.26	257	7.24
32.265	259	7.29
32.27	272	7.66
32.275	267	7.52
32.28	240	6.76
32.285	264	7.43
32.29	258	7.27
32.295	260	7.32
32.3	251	7.07
32.305	253	7.12
32.31	256	7.21
32.315	272	7.66
32.32	251	7.07
32.325	266	7.49
32.33	262	7.38
32.335	272	7.66
32.34	243	6.84
32.345	263	7.41
32.35	236	6.65
32.355	265	7.46
32.36	274	7.72
32.365	262	7.38
32.37	268	7.55
32.375	273	7.69
32.38	259	7.29
32.385	255	7.18
32.39	254	7.15
32.395	267	7.52
32.4	275	7.74
32.405	277	7.8
32.41	256	7.21
32.415	254	7.15
32.42	274	7.72
32.425	271	7.63
32.43	277	7.8
32.435	292	8.22
32.44	276	7.77
32.445	287	8.08
32.45	262	7.38
32.455	263	7.41
32.46	285	8.03
32.465	268	7.55
32.47	260	7.32
32.475	264	7.43
32.48	253	7.12
32.485	253	7.12
32.49	272	7.66
32.495	265	7.46
32.5	282	7.94
32.505	244	6.87
32.51	247	6.96
32.515	248	6.98
32.52	261	7.35
32.525	250	7.04
32.53	272	7.66
32.535	238	6.7
32.54	250	7.04
32.545	247	6.96
32.55	241	6.79
32.555	252	7.1
32.56	256	7.21
32.565	258	7.27
32.57	251	7.07
32.575	260	7.32
32.58	249	7.01
32.585	247	6.96
32.59	256	7.21
32.595	248	6.98
32.6	236	6.65
32.605	239	6.73
32.61	257	7.24
32.615	247	6.96
32.62	248	6.98
32.625	269	7.58
32.63	250	7.04
32.635	240	6.76
32.64	242	6.81
32.645	242	6.81
32.65	255	7.18
32.655	245	6.9
32.66	243	6.84
32.665	254	7.15
32.67	251	7.07
32.675	257	7.24
32.68	250	7.04
32.685	250	7.04
32.69	241	6.79
32.695	258	7.27
32.7	250	7.04
32.705	245	6.9
32.71	243	6.84
32.715	247	6.96
32.72	259	7.29
32.725	254	7.15
32.73	241	6.79
32.735	236	6.65
32.74	252	7.1
32.745	249	7.01
32.75	270	7.6
32.755	254	7.15
32.76	247	6.96
32.765	242	6.81
32.77	255	7.18
32.775	252	7.1
32.78	236	6.65
32.785	260	7.32
32.79	261	7.35
32.795	259	7.29
32.8	245	6.9
32.805	260	7.32
32.81	269	7.58
32.815	242	6.81
32.82	249	7.01
32.825	242	6.81
32.83	231	6.51
32.835	257	7.24
32.84	252	7.1
32.845	258	7.27
32.85	230	6.48
32.855	253	7.12
32.86	259	7.29
32.865	258	7.27
32.87	249	7.01
32.875	247	6.96
32.88	232	6.53
32.885	232	6.53
32.89	245	6.9
32.895	261	7.35
32.9	239	6.73
32.905	239	6.73
32.91	235	6.62
32.915	241	6.79
32.92	257	7.24
32.925	241	6.79
32.93	228	6.42
32.935	253	7.12
32.94	240	6.76
32.945	237	6.67
32.95	238	6.7
32.955	246	6.93
32.96	227	6.39
32.965	242	6.81
32.97	250	7.04
32.975	247	6.96
32.98	251	7.07
32.985	226	6.36
32.99	258	7.27
32.995	259	7.29
33	247	6.96
33.005	244	6.87
33.01	249	7.01
33.015	240	6.76
33.02	246	6.93
33.025	248	6.98
33.03	254	7.15
33.035	232	6.53
33.04	229	6.45
33.045	243	6.84
33.05	258	7.27
33.055	258	7.27
33.06	263	7.41
33.065	260	7.32
33.07	259	7.29
33.075	244	6.87
33.08	244	6.87
33.085	237	6.67
33.09	234	6.59
33.095	248	6.98
33.1	246	6.93
33.105	236	6.65
33.11	245	6.9
33.115	254	7.15
33.12	252	7.1
33.125	244	6.87
33.13	246	6.93
33.135	240	6.76
33.14	245	6.9
33.145	244	6.87
33.15	236	6.65
33.155	255	7.18
33.16	238	6.7
33.165	241	6.79
33.17	244	6.87
33.175	239	6.73
33.18	232	6.53
33.185	237	6.67
33.19	231	6.51
33.195	247	6.96
33.2	242	6.81
33.205	231	6.51
33.21	232	6.53
33.215	219	6.17
33.22	248	6.98
33.225	232	6.53
33.23	245	6.9
33.235	242	6.81
33.24	258	7.27
33.245	234	6.59
33.25	240	6.76
33.255	251	7.07
33.26	238	6.7
33.265	255	7.18
33.27	234	6.59
33.275	232	6.53
33.28	254	7.15
33.285	240	6.76
33.29	237	6.67
33.295	240	6.76
33.3	250	7.04
33.305	245	6.9
33.31	248	6.98
33.315	237	6.67
33.32	234	6.59
33.325	239	6.73
33.33	242	6.81
33.335	246	6.93
33.34	251	7.07
33.345	256	7.21
33.35	249	7.01
33.355	250	7.04
33.36	253	7.12
33.365	245	6.9
33.37	247	6.96
33.375	255	7.18
33.38	240	6.76
33.385	255	7.18
33.39	248	6.98
33.395	235	6.62
33.4	247	6.96
33.405	223	6.28
33.41	231	6.51
33.415	247	6.96
33.42	243	6.84
33.425	244	6.87
33.43	247	6.96
33.435	244	6.87
33.44	239	6.73
33.445	270	7.6
33.45	242	6.81
33.455	235	6.62
33.46	230	6.48
33.465	236	6.65
33.47	230	6.48
33.475	248	6.98
33.48	249	7.01
33.485	252	7.1
33.49	244	6.87
33.495	260	7.32
33.5	253	7.12
33.505	255	7.18
33.51	248	6.98
33.515	237	6.67
33.52	247	6.96
33.525	232	6.53
33.53	237	6.67
33.535	236	6.65
33.54	228	6.42
33.545	261	7.35
33.55	227	6.39
33.555	243	6.84
33.56	235	6.62
33.565	268	7.55
33.57	255	7.18
33.575	256	7.21
33.58	231	6.51
33.585	245	6.9
33.59	240	6.76
33.595	254	7.15
33.6	237	6.67
33.605	252	7.1
33.61	233	6.56
33.615	255	7.18
33.62	243	6.84
33.625	261	7.35
33.63	235	6.62
33.635	249	7.01
33.64	250	7.04
33.645	254	7.15
33.65	238	6.7
33.655	233	6.56
33.66	231	6.51
33.665	244	6.87
33.67	239	6.73
33.675	230	6.48
33.68	252	7.1
33.685	241	6.79
33.69	261	7.35
33.695	244	6.87
33.7	250	7.04
33.705	244	6.87
33.71	264	7.43
33.715	263	7.41
33.72	269	7.58
33.725	256	7.21
33.73	250	7.04
33.735	268	7.55
33.74	245	6.9
33.745	259	7.29
33.75	254	7.15
33.755	241	6.79
33.76	240	6.76
33.765	265	7.46
33.77	237	6.67
33.775	260	7.32
33.78	229	6.45
33.785	238	6.7
33.79	240	6.76
33.795	234	6.59
33.8	257	7.24
33.805	251	7.07
33.81	250	7.04
33.815	240	6.76
33.82	248	6.98
33.825	258	7.27
33.83	252	7.1
33.835	246	6.93
33.84	265	7.46
33.845	251	7.07
33.85	243	6.84
33.855	273	7.69
33.86	248	6.98
33.865	237	6.67
33.87	257	7.24
33.875	242	6.81
33.88	230	6.48
33.885	243	6.84
33.89	263	7.41
33.895	243	6.84
33.9	255	7.18
33.905	234	6.59
33.91	242	6.81
33.915	231	6.51
33.92	246	6.93
33.925	233	6.56
33.93	255	7.18
33.935	245	6.9
33.94	248	6.98
33.945	239	6.73
33.95	240	6.76
33.955	257	7.24
33.96	241	6.79
33.965	245	6.9
33.97	239	6.73
33.975	241	6.79
33.98	246	6.93
33.985	245	6.9
33.99	234	6.59
33.995	248	6.98
34	238	6.7
34.005	236	6.65
34.01	239	6.73
34.015	239	6.73
34.02	230	6.48
34.025	226	6.36
34.03	252	7.1
34.035	244	6.87
34.04	238	6.7
34.045	234	6.59
34.05	229	6.45
34.055	246	6.93
34.06	243	6.84
34.065	253	7.12
34.07	233	6.56
34.075	233	6.56
34.08	232	6.53
34.085	232	6.53
34.09	224	6.31
34.095	237	6.67
34.1	244	6.87
34.105	227	6.39
34.11	244	6.87
34.115	236	6.65
34.12	252	7.1
34.125	248	6.98
34.13	238	6.7
34.135	238	6.7
34.14	233	6.56
34.145	243	6.84
34.15	243	6.84
34.155	233	6.56
34.16	238	6.7
34.165	225	6.34
34.17	244	6.87
34.175	236	6.65
34.18	243	6.84
34.185	231	6.51
34.19	235	6.62
34.195	241	6.79
34.2	253	7.12
34.205	223	6.28
34.21	236	6.65
34.215	245	6.9
34.22	231	6.51
34.225	234	6.59
34.23	241	6.79
34.235	242	6.81
34.24	229	6.45
34.245	234	6.59
34.25	226	6.36
34.255	238	6.7
34.26	214	6.03
34.265	233	6.56
34.27	234	6.59
34.275	212	5.97
34.28	232	6.53
34.285	247	6.96
34.29	234	6.59
34.295	237	6.67
34.3	230	6.48
34.305	240	6.76
34.31	235	6.62
34.315	235	6.62
34.32	249	7.01
34.325	229	6.45
34.33	241	6.79
34.335	228	6.42
34.34	254	7.15
34.345	239	6.73
34.35	230	6.48
34.355	228	6.42
34.36	245	6.9
34.365	255	7.18
34.37	232	6.53
34.375	265	7.46
34.38	235	6.62
34.385	241	6.79
34.39	246	6.93
34.395	238	6.7
34.4	256	7.21
34.405	244	6.87
34.41	233	6.56
34.415	255	7.18
34.42	232	6.53
34.425	249	7.01
34.43	227	6.39
34.435	244	6.87
34.44	241	6.79
34.445	248	6.98
34.45	242	6.81
34.455	252	7.1
34.46	242	6.81
34.465	261	7.35
34.47	241	6.79
34.475	246	6.93
34.48	226	6.36
34.485	255	7.18
34.49	246	6.93
34.495	246	6.93
34.5	253	7.12
34.505	238	6.7
34.51	241	6.79
34.515	239	6.73
34.52	240	6.76
34.525	252	7.1
34.53	226	6.36
34.535	244	6.87
34.54	255	7.18
34.545	240	6.76
34.55	231	6.51
34.555	228	6.42
34.56	240	6.76
34.565	240	6.76
34.57	250	7.04
34.575	240	6.76
34.58	256	7.21
34.585	247	6.96
34.59	231	6.51
34.595	235	6.62
34.6	253	7.12
34.605	230	6.48
34.61	245	6.9
34.615	243	6.84
34.62	229	6.45
34.625	233	6.56
34.63	228	6.42
34.635	238	6.7
34.64	246	6.93
34.645	244	6.87
34.65	235	6.62
34.655	243	6.84
34.66	238	6.7
34.665	239	6.73
34.67	235	6.62
34.675	227	6.39
34.68	235	6.62
34.685	232	6.53
34.69	256	7.21
34.695	254	7.15
34.7	239	6.73
34.705	248	6.98
34.71	248	6.98
34.715	252	7.1
34.72	253	7.12
34.725	230	6.48
34.73	253	7.12
34.735	252	7.1
34.74	249	7.01
34.745	253	7.12
34.75	242	6.81
34.755	264	7.43
34.76	261	7.35
34.765	254	7.15
34.77	254	7.15
34.775	243	6.84
34.78	254	7.15
34.785	249	7.01
34.79	242	6.81
34.795	242	6.81
34.8	257	7.24
34.805	250	7.04
34.81	251	7.07
34.815	265	7.46
34.82	243	6.84
34.825	239	6.73
34.83	234	6.59
34.835	245	6.9
34.84	231	6.51
34.845	232	6.53
34.85	238	6.7
34.855	216	6.08
34.86	215	6.05
34.865	225	6.34
34.87	225	6.34
34.875	241	6.79
34.88	252	7.1
34.885	240	6.76
34.89	232	6.53
34.895	216	6.08
34.9	237	6.67
34.905	215	6.05
34.91	239	6.73
34.915	243	6.84
34.92	228	6.42
34.925	229	6.45
34.93	212	5.97
34.935	236	6.65
34.94	222	6.25
34.945	217	6.11
34.95	248	6.98
34.955	228	6.42
34.96	219	6.17
34.965	205	5.77
34.97	222	6.25
34.975	219	6.17
34.98	224	6.31
34.985	227	6.39
34.99	223	6.28
34.995	221	6.22
35	222	6.25
35.005	225	6.34
35.01	230	6.48
35.015	237	6.67
35.02	216	6.08
35.025	218	6.14
35.03	228	6.42
35.035	224	6.31
35.04	227	6.39
35.045	220	6.2
35.05	224	6.31
35.055	229	6.45
35.06	229	6.45
35.065	209	5.89
35.07	222	6.25
35.075	227	6.39
35.08	220	6.2
35.085	221	6.22
35.09	226	6.36
35.095	221	6.22
35.1	222	6.25
35.105	218	6.14
35.11	238	6.7
35.115	230	6.48
35.12	217	6.11
35.125	241	6.79
35.13	239	6.73
35.135	226	6.36
35.14	221	6.22
35.145	221	6.22
35.15	217	6.11
35.155	218	6.14
35.16	248	6.98
35.165	238	6.7
35.17	229	6.45
35.175	240	6.76
35.18	231	6.51
35.185	222	6.25
35.19	240	6.76
35.195	232	6.53
35.2	220	6.2
35.205	234	6.59
35.21	229	6.45
35.215	242	6.81
35.22	243	6.84
35.225	235	6.62
35.23	234	6.59
35.235	229	6.45
35.24	227	6.39
35.245	230	6.48
35.25	227	6.39
35.255	229	6.45
35.26	238	6.7
35.265	242	6.81
35.27	233	6.56
35.275	234	6.59
35.28	246	6.93
35.285	219	6.17
35.29	246	6.93
35.295	254	7.15
35.3	254	7.15
35.305	243	6.84
35.31	256	7.21
35.315	234	6.59
35.32	243	6.84
35.325	257	7.24
35.33	247	6.96
35.335	239	6.73
35.34	260	7.32
35.345	240	6.76
35.35	243	6.84
35.355	245	6.9
35.36	239	6.73
35.365	250	7.04
35.37	248	6.98
35.375	273	7.69
35.38	254	7.15
[truncated: 18,769 more rows]

## Sheet: Supplementary Fig. 5 class1
Supplementary Fig. 5 Cryo-EM analysis of human SIDT1 in the presence of 25 bp dsRNA.
gold-standard FSC curves of the final 3D reconstruction of class1
title	xaxis	yaxis	x	y
RELION masked-corrected FSC	Resolution (A-1)	Correlation Coefficient	0.001001	1
RELION masked-corrected FSC	Resolution (A-1)	Correlation Coefficient	0.00401606	1
RELION masked-corrected FSC	Resolution (A-1)	Correlation Coefficient	0.00803213	0.999995
RELION masked-corrected FSC	Resolution (A-1)	Correlation Coefficient	0.0120482	0.99996
RELION masked-corrected FSC	Resolution (A-1)	Correlation Coefficient	0.0160643	0.999883
RELION masked-corrected FSC	Resolution (A-1)	Correlation Coefficient	0.0200803	0.999787
RELION masked-corrected FSC	Resolution (A-1)	Correlation Coefficient	0.0240964	0.999675
RELION masked-corrected FSC	Resolution (A-1)	Correlation Coefficient	0.0281124	0.999524
RELION masked-corrected FSC	Resolution (A-1)	Correlation Coefficient	0.0321285	0.999466
RELION masked-corrected FSC	Resolution (A-1)	Correlation Coefficient	0.0361446	0.99936
RELION masked-corrected FSC	Resolution (A-1)	Correlation Coefficient	0.0401606	0.999313
RELION masked-corrected FSC	Resolution (A-1)	Correlation Coefficient	0.0441767	0.999038
RELION masked-corrected FSC	Resolution (A-1)	Correlation Coefficient	0.0481928	0.998694
RELION masked-corrected FSC	Resolution (A-1)	Correlation Coefficient	0.0522088	0.998178
RELION masked-corrected FSC	Resolution (A-1)	Correlation Coefficient	0.0562249	0.997795
RELION masked-corrected FSC	Resolution (A-1)	Correlation Coefficient	0.060241	0.997591
RELION masked-corrected FSC	Resolution (A-1)	Correlation Coefficient	0.064257	0.99743
RELION masked-corrected FSC	Resolution (A-1)	Correlation Coefficient	0.0682731	0.997577
RELION masked-corrected FSC	Resolution (A-1)	Correlation Coefficient	0.0722892	0.997407
RELION masked-corrected FSC	Resolution (A-1)	Correlation Coefficient	0.0763052	0.997388
RELION masked-corrected FSC	Resolution (A-1)	Correlation Coefficient	0.0803213	0.997206
RELION masked-corrected FSC	Resolution (A-1)	Correlation Coefficient	0.0843373	0.99664
RELION masked-corrected FSC	Resolution (A-1)	Correlation Coefficient	0.0883534	0.996023
RELION masked-corrected FSC	Resolution (A-1)	Correlation Coefficient	0.0923695	0.995605
RELION masked-corrected FSC	Resolution (A-1)	Correlation Coefficient	0.0963855	0.994838
RELION masked-corrected FSC	Resolution (A-1)	Correlation Coefficient	0.100402	0.994096
RELION masked-corrected FSC	Resolution (A-1)	Correlation Coefficient	0.104418	0.993878
RELION masked-corrected FSC	Resolution (A-1)	Correlation Coefficient	0.108434	0.993036
RELION masked-corrected FSC	Resolution (A-1)	Correlation Coefficient	0.11245	0.99192
RELION masked-corrected FSC	Resolution (A-1)	Correlation Coefficient	0.116466	0.989944
RELION masked-corrected FSC	Resolution (A-1)	Correlation Coefficient	0.120482	0.988122
RELION masked-corrected FSC	Resolution (A-1)	Correlation Coefficient	0.124498	0.985422
RELION masked-corrected FSC	Resolution (A-1)	Correlation Coefficient	0.128514	0.982603
RELION masked-corrected FSC	Resolution (A-1)	Correlation Coefficient	0.13253	0.978696
RELION masked-corrected FSC	Resolution (A-1)	Correlation Coefficient	0.136546	0.97564
RELION masked-corrected FSC	Resolution (A-1)	Correlation Coefficient	0.140562	0.971718
RELION masked-corrected FSC	Resolution (A-1)	Correlation Coefficient	0.144578	0.966768
RELION masked-corrected FSC	Resolution (A-1)	Correlation Coefficient	0.148594	0.962051
RELION masked-corrected FSC	Resolution (A-1)	Correlation Coefficient	0.15261	0.94788
RELION masked-corrected FSC	Resolution (A-1)	Correlation Coefficient	0.156627	0.946311
RELION masked-corrected FSC	Resolution (A-1)	Correlation Coefficient	0.160643	0.945366
RELION masked-corrected FSC	Resolution (A-1)	Correlation Coefficient	0.164659	0.94851
RELION masked-corrected FSC	Resolution (A-1)	Correlation Coefficient	0.168675	0.947214
RELION masked-corrected FSC	Resolution (A-1)	Correlation Coefficient	0.172691	0.945887
RELION masked-corrected FSC	Resolution (A-1)	Correlation Coefficient	0.176707	0.947822
RELION masked-corrected FSC	Resolution (A-1)	Correlation Coefficient	0.180723	0.951149
RELION masked-corrected FSC	Resolution (A-1)	Correlation Coefficient	0.184739	0.9542
RELION masked-corrected FSC	Resolution (A-1)	Correlation Coefficient	0.188755	0.958773
RELION masked-corrected FSC	Resolution (A-1)	Correlation Coefficient	0.192771	0.960417
RELION masked-corrected FSC	Resolution (A-1)	Correlation Coefficient	0.196787	0.959775
RELION masked-corrected FSC	Resolution (A-1)	Correlation Coefficient	0.200803	0.961233
RELION masked-corrected FSC	Resolution (A-1)	Correlation Coefficient	0.204819	0.9608
RELION masked-corrected FSC	Resolution (A-1)	Correlation Coefficient	0.208835	0.959599
RELION masked-corrected FSC	Resolution (A-1)	Correlation Coefficient	0.212851	0.955971
RELION masked-corrected FSC	Resolution (A-1)	Correlation Coefficient	0.216867	0.949467
RELION masked-corrected FSC	Resolution (A-1)	Correlation Coefficient	0.220884	0.942779
RELION masked-corrected FSC	Resolution (A-1)	Correlation Coefficient	0.2249	0.936589
RELION masked-corrected FSC	Resolution (A-1)	Correlation Coefficient	0.228916	0.927443
RELION masked-corrected FSC	Resolution (A-1)	Correlation Coefficient	0.232932	0.921973
RELION masked-corrected FSC	Resolution (A-1)	Correlation Coefficient	0.236948	0.913558
RELION masked-corrected FSC	Resolution (A-1)	Correlation Coefficient	0.240964	0.897279
RELION masked-corrected FSC	Resolution (A-1)	Correlation Coefficient	0.24498	0.881267
RELION masked-corrected FSC	Resolution (A-1)	Correlation Coefficient	0.248996	0.865385
RELION masked-corrected FSC	Resolution (A-1)	Correlation Coefficient	0.253012	0.852911
RELION masked-corrected FSC	Resolution (A-1)	Correlation Coefficient	0.257028	0.839226
RELION masked-corrected FSC	Resolution (A-1)	Correlation Coefficient	0.261044	0.81648
RELION masked-corrected FSC	Resolution (A-1)	Correlation Coefficient	0.26506	0.791612
RELION masked-corrected FSC	Resolution (A-1)	Correlation Coefficient	0.269076	0.773537
RELION masked-corrected FSC	Resolution (A-1)	Correlation Coefficient	0.273092	0.752019
RELION masked-corrected FSC	Resolution (A-1)	Correlation Coefficient	0.277108	0.726102
RELION masked-corrected FSC	Resolution (A-1)	Correlation Coefficient	0.281124	0.704561
RELION masked-corrected FSC	Resolution (A-1)	Correlation Coefficient	0.285141	0.691224
RELION masked-corrected FSC	Resolution (A-1)	Correlation Coefficient	0.289157	0.666404
RELION masked-corrected FSC	Resolution (A-1)	Correlation Coefficient	0.293173	0.636179
RELION masked-corrected FSC	Resolution (A-1)	Correlation Coefficient	0.297189	0.599502
RELION masked-corrected FSC	Resolution (A-1)	Correlation Coefficient	0.301205	0.563913
RELION masked-corrected FSC	Resolution (A-1)	Correlation Coefficient	0.305221	0.518658
RELION masked-corrected FSC	Resolution (A-1)	Correlation Coefficient	0.309237	0.46949
RELION masked-corrected FSC	Resolution (A-1)	Correlation Coefficient	0.313253	0.43054
RELION masked-corrected FSC	Resolution (A-1)	Correlation Coefficient	0.317269	0.399278
RELION masked-corrected FSC	Resolution (A-1)	Correlation Coefficient	0.321285	0.363258
RELION masked-corrected FSC	Resolution (A-1)	Correlation Coefficient	0.325301	0.331168
RELION masked-corrected FSC	Resolution (A-1)	Correlation Coefficient	0.329317	0.283003
RELION masked-corrected FSC	Resolution (A-1)	Correlation Coefficient	0.333333	0.245178
RELION masked-corrected FSC	Resolution (A-1)	Correlation Coefficient	0.337349	0.222587
RELION masked-corrected FSC	Resolution (A-1)	Correlation Coefficient	0.341365	0.208265
RELION masked-corrected FSC	Resolution (A-1)	Correlation Coefficient	0.345382	0.187744
RELION masked-corrected FSC	Resolution (A-1)	Correlation Coefficient	0.349398	0.162858
RELION masked-corrected FSC	Resolution (A-1)	Correlation Coefficient	0.353414	0.137191
RELION masked-corrected FSC	Resolution (A-1)	Correlation Coefficient	0.35743	0.114015
RELION masked-corrected FSC	Resolution (A-1)	Correlation Coefficient	0.361446	0.100937
RELION masked-corrected FSC	Resolution (A-1)	Correlation Coefficient	0.365462	0.11271
RELION masked-corrected FSC	Resolution (A-1)	Correlation Coefficient	0.369478	0.105895
RELION masked-corrected FSC	Resolution (A-1)	Correlation Coefficient	0.373494	0.101397
RELION masked-corrected FSC	Resolution (A-1)	Correlation Coefficient	0.37751	0.0837418
RELION masked-corrected FSC	Resolution (A-1)	Correlation Coefficient	0.381526	0.0790114
RELION masked-corrected FSC	Resolution (A-1)	Correlation Coefficient	0.385542	0.0729427
RELION masked-corrected FSC	Resolution (A-1)	Correlation Coefficient	0.389558	0.0400842
RELION masked-corrected FSC	Resolution (A-1)	Correlation Coefficient	0.393574	0.0227656
RELION masked-corrected FSC	Resolution (A-1)	Correlation Coefficient	0.39759	0.0245739
RELION masked-corrected FSC	Resolution (A-1)	Correlation Coefficient	0.401606	0.01225

## Sheet: Supplementary Fig. 5 class2
Supplementary Fig. 5 Cryo-EM analysis of human SIDT1 in the presence of 25 bp dsRNA.
gold-standard FSC curves of the final 3D reconstruction of class1
title	xaxis	yaxis	x	y
RELION masked-corrected FSC	Resolution (A-1)	Correlation Coefficient	0.001001	1
RELION masked-corrected FSC	Resolution (A-1)	Correlation Coefficient	0.00401606	0.999996
RELION masked-corrected FSC	Resolution (A-1)	Correlation Coefficient	0.00803213	0.999978
RELION masked-corrected FSC	Resolution (A-1)	Correlation Coefficient	0.0120482	0.999958
RELION masked-corrected FSC	Resolution (A-1)	Correlation Coefficient	0.0160643	0.999901
RELION masked-corrected FSC	Resolution (A-1)	Correlation Coefficient	0.0200803	0.999807
RELION masked-corrected FSC	Resolution (A-1)	Correlation Coefficient	0.0240964	0.999738
RELION masked-corrected FSC	Resolution (A-1)	Correlation Coefficient	0.0281124	0.999697
RELION masked-corrected FSC	Resolution (A-1)	Correlation Coefficient	0.0321285	0.999694
RELION masked-corrected FSC	Resolution (A-1)	Correlation Coefficient	0.0361446	0.999551
RELION masked-corrected FSC	Resolution (A-1)	Correlation Coefficient	0.0401606	0.999347
RELION masked-corrected FSC	Resolution (A-1)	Correlation Coefficient	0.0441767	0.999056
RELION masked-corrected FSC	Resolution (A-1)	Correlation Coefficient	0.0481928	0.998594
RELION masked-corrected FSC	Resolution (A-1)	Correlation Coefficient	0.0522088	0.998202
RELION masked-corrected FSC	Resolution (A-1)	Correlation Coefficient	0.0562249	0.998124
RELION masked-corrected FSC	Resolution (A-1)	Correlation Coefficient	0.060241	0.998067
RELION masked-corrected FSC	Resolution (A-1)	Correlation Coefficient	0.064257	0.997786
RELION masked-corrected FSC	Resolution (A-1)	Correlation Coefficient	0.0682731	0.997506
RELION masked-corrected FSC	Resolution (A-1)	Correlation Coefficient	0.0722892	0.997089
RELION masked-corrected FSC	Resolution (A-1)	Correlation Coefficient	0.0763052	0.997092
RELION masked-corrected FSC	Resolution (A-1)	Correlation Coefficient	0.0803213	0.996264
RELION masked-corrected FSC	Resolution (A-1)	Correlation Coefficient	0.0843373	0.995336
RELION masked-corrected FSC	Resolution (A-1)	Correlation Coefficient	0.0883534	0.994572
RELION masked-corrected FSC	Resolution (A-1)	Correlation Coefficient	0.0923695	0.994329
RELION masked-corrected FSC	Resolution (A-1)	Correlation Coefficient	0.0963855	0.993264
RELION masked-corrected FSC	Resolution (A-1)	Correlation Coefficient	0.100402	0.992329
RELION masked-corrected FSC	Resolution (A-1)	Correlation Coefficient	0.104418	0.991941
RELION masked-corrected FSC	Resolution (A-1)	Correlation Coefficient	0.108434	0.991716
RELION masked-corrected FSC	Resolution (A-1)	Correlation Coefficient	0.11245	0.991473
RELION masked-corrected FSC	Resolution (A-1)	Correlation Coefficient	0.116466	0.98866
RELION masked-corrected FSC	Resolution (A-1)	Correlation Coefficient	0.120482	0.984912
RELION masked-corrected FSC	Resolution (A-1)	Correlation Coefficient	0.124498	0.980248
RELION masked-corrected FSC	Resolution (A-1)	Correlation Coefficient	0.128514	0.976402
RELION masked-corrected FSC	Resolution (A-1)	Correlation Coefficient	0.13253	0.971823
RELION masked-corrected FSC	Resolution (A-1)	Correlation Coefficient	0.136546	0.967616
RELION masked-corrected FSC	Resolution (A-1)	Correlation Coefficient	0.140562	0.963791
RELION masked-corrected FSC	Resolution (A-1)	Correlation Coefficient	0.144578	0.958426
RELION masked-corrected FSC	Resolution (A-1)	Correlation Coefficient	0.148594	0.952551
RELION masked-corrected FSC	Resolution (A-1)	Correlation Coefficient	0.15261	0.944844
RELION masked-corrected FSC	Resolution (A-1)	Correlation Coefficient	0.156627	0.923171
RELION masked-corrected FSC	Resolution (A-1)	Correlation Coefficient	0.160643	0.927264
RELION masked-corrected FSC	Resolution (A-1)	Correlation Coefficient	0.164659	0.92895
RELION masked-corrected FSC	Resolution (A-1)	Correlation Coefficient	0.168675	0.92959
RELION masked-corrected FSC	Resolution (A-1)	Correlation Coefficient	0.172691	0.928285
RELION masked-corrected FSC	Resolution (A-1)	Correlation Coefficient	0.176707	0.935053
RELION masked-corrected FSC	Resolution (A-1)	Correlation Coefficient	0.180723	0.940273
RELION masked-corrected FSC	Resolution (A-1)	Correlation Coefficient	0.184739	0.941913
RELION masked-corrected FSC	Resolution (A-1)	Correlation Coefficient	0.188755	0.943081
RELION masked-corrected FSC	Resolution (A-1)	Correlation Coefficient	0.192771	0.946705
RELION masked-corrected FSC	Resolution (A-1)	Correlation Coefficient	0.196787	0.948592
RELION masked-corrected FSC	Resolution (A-1)	Correlation Coefficient	0.200803	0.945928
RELION masked-corrected FSC	Resolution (A-1)	Correlation Coefficient	0.204819	0.941415
RELION masked-corrected FSC	Resolution (A-1)	Correlation Coefficient	0.208835	0.938523
RELION masked-corrected FSC	Resolution (A-1)	Correlation Coefficient	0.212851	0.934615
RELION masked-corrected FSC	Resolution (A-1)	Correlation Coefficient	0.216867	0.92694
RELION masked-corrected FSC	Resolution (A-1)	Correlation Coefficient	0.220884	0.917069
RELION masked-corrected FSC	Resolution (A-1)	Correlation Coefficient	0.2249	0.904954
RELION masked-corrected FSC	Resolution (A-1)	Correlation Coefficient	0.228916	0.889075
RELION masked-corrected FSC	Resolution (A-1)	Correlation Coefficient	0.232932	0.877633
RELION masked-corrected FSC	Resolution (A-1)	Correlation Coefficient	0.236948	0.869312
RELION masked-corrected FSC	Resolution (A-1)	Correlation Coefficient	0.240964	0.852558
RELION masked-corrected FSC	Resolution (A-1)	Correlation Coefficient	0.24498	0.833656
RELION masked-corrected FSC	Resolution (A-1)	Correlation Coefficient	0.248996	0.818524
RELION masked-corrected FSC	Resolution (A-1)	Correlation Coefficient	0.253012	0.800207
RELION masked-corrected FSC	Resolution (A-1)	Correlation Coefficient	0.257028	0.772136
RELION masked-corrected FSC	Resolution (A-1)	Correlation Coefficient	0.261044	0.740675
RELION masked-corrected FSC	Resolution (A-1)	Correlation Coefficient	0.26506	0.730528
RELION masked-corrected FSC	Resolution (A-1)	Correlation Coefficient	0.269076	0.714548
RELION masked-corrected FSC	Resolution (A-1)	Correlation Coefficient	0.273092	0.688897
RELION masked-corrected FSC	Resolution (A-1)	Correlation Coefficient	0.277108	0.648762
RELION masked-corrected FSC	Resolution (A-1)	Correlation Coefficient	0.281124	0.62939
RELION masked-corrected FSC	Resolution (A-1)	Correlation Coefficient	0.285141	0.609671
RELION masked-corrected FSC	Resolution (A-1)	Correlation Coefficient	0.289157	0.591782
RELION masked-corrected FSC	Resolution (A-1)	Correlation Coefficient	0.293173	0.561234
RELION masked-corrected FSC	Resolution (A-1)	Correlation Coefficient	0.297189	0.510292
RELION masked-corrected FSC	Resolution (A-1)	Correlation Coefficient	0.301205	0.462835
RELION masked-corrected FSC	Resolution (A-1)	Correlation Coefficient	0.305221	0.414132
RELION masked-corrected FSC	Resolution (A-1)	Correlation Coefficient	0.309237	0.383673
RELION masked-corrected FSC	Resolution (A-1)	Correlation Coefficient	0.313253	0.349632
RELION masked-corrected FSC	Resolution (A-1)	Correlation Coefficient	0.317269	0.310011
RELION masked-corrected FSC	Resolution (A-1)	Correlation Coefficient	0.321285	0.29921
RELION masked-corrected FSC	Resolution (A-1)	Correlation Coefficient	0.325301	0.286675
RELION masked-corrected FSC	Resolution (A-1)	Correlation Coefficient	0.329317	0.254002
RELION masked-corrected FSC	Resolution (A-1)	Correlation Coefficient	0.333333	0.210933
RELION masked-corrected FSC	Resolution (A-1)	Correlation Coefficient	0.337349	0.170488
RELION masked-corrected FSC	Resolution (A-1)	Correlation Coefficient	0.341365	0.13959
RELION masked-corrected FSC	Resolution (A-1)	Correlation Coefficient	0.345382	0.125183
RELION masked-corrected FSC	Resolution (A-1)	Correlation Coefficient	0.349398	0.110256
RELION masked-corrected FSC	Resolution (A-1)	Correlation Coefficient	0.353414	0.0985331
RELION masked-corrected FSC	Resolution (A-1)	Correlation Coefficient	0.35743	0.0894957
RELION masked-corrected FSC	Resolution (A-1)	Correlation Coefficient	0.361446	0.077268
RELION masked-corrected FSC	Resolution (A-1)	Correlation Coefficient	0.365462	0.0621318
RELION masked-corrected FSC	Resolution (A-1)	Correlation Coefficient	0.369478	0.0471979
RELION masked-corrected FSC	Resolution (A-1)	Correlation Coefficient	0.373494	0.0472444
RELION masked-corrected FSC	Resolution (A-1)	Correlation Coefficient	0.37751	0.0369488
RELION masked-corrected FSC	Resolution (A-1)	Correlation Coefficient	0.381526	0.0211084
RELION masked-corrected FSC	Resolution (A-1)	Correlation Coefficient	0.385542	0.00435974
RELION masked-corrected FSC	Resolution (A-1)	Correlation Coefficient	0.389558	0.00576849
RELION masked-corrected FSC	Resolution (A-1)	Correlation Coefficient	0.393574	0.00810475
RELION masked-corrected FSC	Resolution (A-1)	Correlation Coefficient	0.39759	0.00978389
RELION masked-corrected FSC	Resolution (A-1)	Correlation Coefficient	0.401606	0.00799578

## Sheet: Supplementary Fig. 7 class1
Supplementary Fig. 7 Cryo-EM analysis of human SIDT1 at pH 5.0.
gold-standard FSC curves of the final 3D reconstruction of class1
wave_number	fsc_nomask	fsc_loosemask	fsc_tightmask	fsc_noisesub_raw	fsc_noisesub_true	fsc_noisesub
0.5	1	1	1	1		1
1.5	0.999967	1	1	1		1
2.5	0.999916	0.999998	1	1	-0.333333	1
3.5	0.999563	0.999984	0.999998	0.999998	-0.032258	0.999998
4.5	0.999556	0.999965	0.999994	0.999995	-0.054348	0.999994
5.5	0.999222	0.999936	0.99999	0.99999	0	0.99999
6.5	0.997997	0.999862	0.999982	0.999982	-0.010135	0.999982
7.5	0.998502	0.999879	0.999973	0.999973	-0.008753	0.999973
8.5	0.998383	0.999867	0.999954	0.999955	-0.015727	0.999954
9.5	0.997849	0.999834	0.999937	0.999936	0.014071	0.999937
10.5	0.996874	0.999776	0.999931	0.999932	-0.006124	0.999931
11.5	0.995926	0.999607	0.999875	0.999881	-0.050226	0.999875
12.5	0.991588	0.999336	0.999808	0.999812	-0.019664	0.999808
13.5	0.988044	0.998912	0.999716	0.999724	-0.028245	0.999716
14.5	0.980942	0.998187	0.999623	0.999625	-0.006044	0.999623
15.5	0.970369	0.997399	0.999485	0.999488	-0.004537	0.999485
16.5	0.965822	0.996562	0.999343	0.999344	-0.002364	0.999343
17.5	0.970186	0.996364	0.999324	0.999327	-0.004606	0.999324
18.5	0.97329	0.996178	0.999279	0.999275	0.005673	0.999279
19.5	0.971524	0.99592	0.999153	0.999151	0.002528	0.999153
20.5	0.966453	0.995803	0.998992	0.998986	0.005527	0.998992
21.5	0.962873	0.995904	0.998983	0.998979	0.003736	0.998983
22.5	0.962022	0.995837	0.998986	0.998984	0.001291	0.998986
23.5	0.963298	0.995377	0.998815	0.998819	-0.003685	0.998815
24.5	0.956068	0.994804	0.99866	0.998664	-0.003034	0.99866
25.5	0.951062	0.99441	0.998515	0.998516	-0.001004	0.998515
26.5	0.948632	0.994595	0.998438	0.998441	-0.002064	0.998438
27.5	0.946655	0.994159	0.99838	0.998387	-0.004249	0.99838
28.5	0.943008	0.993187	0.99826	0.998262	-0.001235	0.99826
29.5	0.937631	0.992368	0.998126	0.998126	-6.4e-05	0.998126
30.5	0.934654	0.992239	0.998024	0.99803	-0.002934	0.998024
31.5	0.934431	0.991348	0.997833	0.99784	-0.003146	0.997833
32.5	0.926135	0.990178	0.997531	0.997535	-0.001717	0.997531
33.5	0.917883	0.98981	0.997325	0.997327	-0.000624	0.997325
34.5	0.909501	0.987759	0.996825	0.996829	-0.001222	0.996825
35.5	0.898504	0.986215	0.996464	0.996468	-0.001131	0.996464
36.5	0.882266	0.984334	0.996088	0.996101	-0.003455	0.996088
37.5	0.860535	0.981997	0.995415	0.995422	-0.001367	0.995415
38.5	0.848252	0.978936	0.9944	0.994398	0.000309	0.9944
39.5	0.828735	0.974247	0.99309	0.993091	-9.5e-05	0.99309
40.5	0.810651	0.970642	0.991918	0.99193	-0.001507	0.991918
41.5	0.803663	0.966808	0.991066	0.99111	-0.004934	0.991066
42.5	0.78672	0.964071	0.990711	0.990759	-0.005225	0.990711
43.5	0.783519	0.963035	0.990228	0.990266	-0.003876	0.990228
44.5	0.775975	0.963737	0.989583	0.989587	-0.000401	0.989583
45.5	0.767503	0.96181	0.989097	0.989067	0.00271	0.989097
46.5	0.759714	0.957442	0.988229	0.988191	0.003286	0.988229
47.5	0.74481	0.952797	0.986972	0.986952	0.001581	0.986972
48.5	0.738823	0.94949	0.986049	0.98607	-0.001515	0.986049
49.5	0.736675	0.949187	0.985569	0.985629	-0.004156	0.985569
50.5	0.742028	0.951318	0.985765	0.985852	-0.006172	0.985765
51.5	0.755539	0.951689	0.986192	0.986261	-0.005015	0.986192
52.5	0.75895	0.953251	0.986564	0.986635	-0.005325	0.986564
53.5	0.77617	0.95744	0.987235	0.987354	-0.009389	0.987235
54.5	0.800988	0.961566	0.98789	0.988011	-0.010132	0.98789
55.5	0.814561	0.964024	0.988389	0.988492	-0.009007	0.988389
56.5	0.826925	0.965773	0.988835	0.988925	-0.008165	0.988835
57.5	0.83524	0.967959	0.989152	0.989234	-0.007585	0.989152
58.5	0.845282	0.96934	0.989557	0.989641	-0.008165	0.989557
59.5	0.85663	0.971216	0.990128	0.990191	-0.006386	0.990128
60.5	0.859505	0.971723	0.990083	0.990126	-0.00431	0.990083
61.5	0.858948	0.971647	0.989684	0.989729	-0.004329	0.989684
62.5	0.861463	0.972051	0.989497	0.989565	-0.006534	0.989497
63.5	0.859934	0.970611	0.989217	0.989352	-0.01269	0.989217
64.5	0.858452	0.969221	0.988845	0.988984	-0.012563	0.988845
65.5	0.853989	0.968281	0.988369	0.988494	-0.010858	0.988369
66.5	0.849387	0.967489	0.987874	0.987977	-0.008571	0.987874
67.5	0.838704	0.965144	0.986832	0.98698	-0.011353	0.986832
68.5	0.823276	0.960938	0.985168	0.985422	-0.017381	0.985168
69.5	0.809861	0.957196	0.983552	0.983914	-0.022517	0.983552
70.5	0.793343	0.953824	0.981982	0.982491	-0.029048	0.981982
71.5	0.777987	0.94888	0.979861	0.980399	-0.027454	0.979861
72.5	0.75457	0.941432	0.977053	0.977628	-0.025704	0.977053
73.5	0.734936	0.934199	0.974232	0.974441	-0.008179	0.974232
74.5	0.712364	0.928801	0.97199	0.97025	0.058504	0.97199
75.5	0.70161	0.924775	0.969408	0.962127	0.192241	0.969408
76.5	0.668918	0.91755	0.965408	0.940575	0.417886	0.965408
77.5	0.629792	0.905157	0.960309	0.881238	0.665797	0.960309
78.5	0.602585	0.890763	0.955425	0.745416	0.82491	0.82491
79.5	0.561162	0.874445	0.950099	0.564863	0.88532	0.88532
80.5	0.5208	0.858768	0.94374	0.481986	0.891393	0.891393
81.5	0.491556	0.843352	0.936679	0.467269	0.881138	0.881138
82.5	0.436806	0.817919	0.925439	0.443665	0.865978	0.865978
83.5	0.385814	0.785282	0.910809	0.399452	0.851484	0.851484
84.5	0.340518	0.748856	0.895923	0.350223	0.839826	0.839826
85.5	0.302398	0.712839	0.88014	0.30648	0.827171	0.827171
86.5	0.266251	0.680766	0.862505	0.281229	0.808708	0.808708
87.5	0.233759	0.641942	0.844068	0.258712	0.789647	0.789647
88.5	0.189082	0.59058	0.817355	0.23573	0.76102	0.76102
89.5	0.159979	0.538769	0.785185	0.213994	0.7267	0.7267
90.5	0.131862	0.476357	0.74505	0.193279	0.683967	0.683967
91.5	0.096932	0.417912	0.69882	0.180608	0.632435	0.632435
92.5	0.082185	0.366282	0.646495	0.159944	0.579189	0.579189
93.5	0.06477	0.31482	0.589871	0.138242	0.524079	0.524079
94.5	0.041571	0.262342	0.534133	0.126814	0.466474	0.466474
95.5	0.039811	0.211079	0.474042	0.110777	0.40852	0.40852
96.5	0.027884	0.168616	0.408677	0.091264	0.349291	0.349291
97.5	0.023006	0.122777	0.345738	0.080947	0.288113	0.288113
98.5	0.014311	0.086555	0.274837	0.071038	0.219383	0.219383
99.5	0.001022	0.063224	0.223199	0.060215	0.173427	0.173427
100.5	0.0136	0.049484	0.178693	0.052696	0.133006	0.133006
101.5	0.010024	0.030906	0.126964	0.04565	0.085204	0.085204
102.5	-0.000537	0.019225	0.091685	0.044665	0.049218	0.049218
103.5	0.011374	0.021519	0.074065	0.044842	0.030595	0.030595
104.5	0.011888	0.021467	0.056342	0.041896	0.015078	0.015078
105.5	-0.00177	0.015235	0.048617	0.031255	0.017923	0.017923
106.5	-0.006708	0.000258	0.041976	0.0273	0.015088	0.015088
107.5	0.006902	0.000582	0.039821	0.031933	0.008148	0.008148
108.5	0.002433	0.008224	0.036036	0.037949	-0.001988	-0.001988
109.5	-0.001837	0.009447	0.037494	0.032346	0.00532	0.00532
110.5	0.002821	0.014283	0.041607	0.020939	0.02111	0.02111
111.5	-0.003631	0.018571	0.041774	0.016712	0.025488	0.025488
112.5	0.005913	0.00237	0.02653	0.024112	0.002477	0.002477
113.5	0.004643	-0.00258	0.004976	0.027236	-0.022883	-0.022883
114.5	-0.000581	-0.003206	0.006293	0.019425	-0.013393	-0.013393
115.5	-0.003908	-0.001643	0.001959	0.008769	-0.00687	-0.00687
116.5	-0.003066	-0.004527	-0.006946	0.002978	-0.009954	-0.009954
117.5	-0.004367	-0.003577	-0.008365	-0.002881	-0.005468	-0.005468
118.5	-0.005272	-0.009785	0.007052	-0.008106	0.015037	0.015037
119.5	-0.003271	-0.01338	0.010212	-0.015971	0.025771	0.025771
120.5	0.000477	-0.004004	0.007553	-0.016197	0.023372	0.023372
121.5	0.004209	0.006809	0.010441	-0.012489	0.022648	0.022648
122.5	0.005819	0.00173	0.013726	-0.005413	0.019036	0.019036
123.5	-0.00253	-0.010161	-0.000268	-0.001152	0.000884	0.000884
124.5	-5.8e-05	-0.011454	-0.009616	-0.000776	-0.008833	-0.008833
125.5	4.6e-05	-0.006488	-0.01088	0.003927	-0.014866	-0.014866
126.5	0.001524	-0.004484	-0.01282	0.005579	-0.018502	-0.018502
127.5	0.003742	-0.00053	-0.026861	0.002043	-0.028963	-0.028963
128.5	-0.0007	-0.009544	-0.025782	0.001798	-0.027629	-0.027629
129.5	0.000755	-0.007335	-0.006301	0.004562	-0.010913	-0.010913
130.5	0.0043	-0.003085	0.019787	0.003513	0.016332	0.016332
131.5	0.006396	-0.001314	0.028074	0.003859	0.024309	0.024309
132.5	0.00499	0.007405	0.032465	0.005398	0.027214	0.027214
133.5	0.00477	0.009718	0.029764	0.004102	0.025767	0.025767
134.5	1.3e-05	-0.00342	0.016016	0.000956	0.015074	0.015074
135.5	-0.000688	-0.005883	-0.002227	-0.005429	0.003185	0.003185
136.5	-0.003776	0.001162	-0.00595	-0.007283	0.001323	0.001323
137.5	0.002483	0.010017	-0.007614	-0.005138	-0.002464	-0.002464
138.5	-0.000569	0.015126	-0.005538	-0.006557	0.001012	0.001012
139.5	-0.000951	0.011254	-0.007318	-0.011078	0.003718	0.003718
140.5	0.005171	-0.002938	-0.016303	-0.016891	0.000579	0.000579
141.5	0.00086	-0.007637	-0.019767	-0.015854	-0.003852	-0.003852
142.5	-0.002525	-0.012029	-0.018716	-0.013516	-0.005131	-0.005131
143.5	-0.010012	-0.017734	-0.014426	-0.009757	-0.004624	-0.004624
144.5	-0.000924	-0.005499	-0.009437	-0.008559	-0.000871	-0.000871
145.5	-0.001785	0.01341	-0.004509	-0.011821	0.007226	0.007226
146.5	0.003996	0.007573	-0.003924	-0.014654	0.010575	0.010575
147.5	0.003889	-0.006623	-0.005627	-0.015586	0.009806	0.009806
148.5	0.001501	0.003182	-0.000965	-0.017016	0.015783	0.015783
149.5	0.001383	0.003749	0.010967	-0.013905	0.024531	0.024531
150.5	0.002544	0.006362	0.011782	-0.009485	0.021066	0.021066
151.5	0.000236	0.009405	0.006082	-0.010234	0.016151	0.016151
152.5	0.002605	0.002314	-0.000122	-0.010142	0.009919	0.009919
153.5	-0.003263	0.005355	0.004719	-0.009924	0.014499	0.014499
154.5	-0.000128	0.010264	0.01477	-0.004144	0.018836	0.018836
155.5	0.001818	0.008462	0.014547	-0.006167	0.020587	0.020587
156.5	-0.003975	-0.003973	0.0044	-0.008806	0.013091	0.013091
157.5	0.000905	-0.00509	0.008848	-0.009606	0.018279	0.018279
158.5	0.0006	-0.002772	0.018905	-0.007534	0.026241	0.026241
159.5	0.001113	-1.8e-05	0.018178	-0.001335	0.019487	0.019487
160.5	0.0009	0.001821	0.013871	0.004803	0.009112	0.009112
161.5	0.00719	0.006765	0.018198	0.002522	0.015715	0.015715
162.5	0.004869	-0.00193	0.010468	-0.001629	0.012077	0.012077
163.5	0.000678	-0.005999	0.004647	-0.000879	0.005522	0.005522
164.5	0.002122	0.012356	0.011993	0.000552	0.011447	0.011447
165.5	0.004399	0.021137	0.016299	-0.003873	0.020094	0.020094
166.5	-0.000987	0.013861	0.007939	-0.00641	0.014258	0.014258
167.5	0.004828	0.002238	-0.005494	-0.00957	0.004037	0.004037
168.5	-0.003223	-0.007736	4.8e-05	-0.003497	0.003533	0.003533
169.5	-0.000887	-0.00195	0.011991	0.001435	0.010572	0.010572
170.5	-0.001203	0.002929	0.013889	-0.002972	0.016811	0.016811
171.5	-0.001695	-0.004689	0.003285	-0.012822	0.015903	0.015903
172.5	0.000531	-0.004404	-0.007882	-0.014607	0.006628	0.006628
173.5	0.005707	0.004925	0.003354	-0.008179	0.01144	0.01144
174.5	-0.000197	-0.002485	0.018426	-0.00081	0.019221	0.019221
175.5	0.000379	-0.006596	0.019156	0.003381	0.015828	0.015828
176.5	-0.000538	-0.002364	0.019248	-0.001833	0.021042	0.021042
177.5	0.002346	0.001889	0.01324	-0.007247	0.02034	0.02034

## Sheet: Supplementary Fig. 7 class2
Supplementary Fig. 7 Cryo-EM analysis of human SIDT1 at pH 5.0.
gold-standard FSC curves of the final 3D reconstruction of Class2
wave_number	fsc_nomask	fsc_loosemask	fsc_tightmask	fsc_noisesub_raw	fsc_noisesub_true	fsc_noisesub
0.5	1	1	1	1		1
1.5	0.999761	1	1	1	-1	1
2.5	0.999853	0.999998	0.999999	0.999999	-0.2	0.999999
3.5	0.999138	0.999981	0.999997	0.999997	-0.038462	0.999997
4.5	0.999094	0.999945	0.999988	0.999988	0.019231	0.999988
5.5	0.998838	0.999916	0.999973	0.999973	0.013304	0.999973
6.5	0.996763	0.999794	0.999949	0.999948	0.022831	0.999949
7.5	0.997412	0.999804	0.999919	0.999916	0.030496	0.999919
8.5	0.997065	0.999765	0.999885	0.999882	0.025329	0.999885
9.5	0.996319	0.999743	0.999855	0.999853	0.01295	0.999855
10.5	0.995983	0.999677	0.999853	0.999854	-0.006523	0.999853
11.5	0.994034	0.999516	0.999764	0.999767	-0.012286	0.999764
12.5	0.987493	0.999149	0.999538	0.999543	-0.011751	0.999538
13.5	0.981585	0.998496	0.999329	0.999331	-0.002048	0.999329
14.5	0.970976	0.997836	0.999265	0.999262	0.004443	0.999265
15.5	0.95556	0.996931	0.999273	0.999272	0.000737	0.999273
16.5	0.949721	0.995753	0.999144	0.99914	0.004646	0.999144
17.5	0.951765	0.994945	0.998996	0.998996	0.000416	0.998996
18.5	0.956172	0.994729	0.998732	0.998731	0.000799	0.998732
19.5	0.958137	0.994767	0.99854	0.998537	0.002078	0.99854
20.5	0.95251	0.993604	0.998286	0.998281	0.002912	0.998286
21.5	0.941971	0.992274	0.998168	0.99816	0.004406	0.998168
22.5	0.937929	0.992384	0.998074	0.998069	0.002531	0.998074
23.5	0.941609	0.992559	0.997918	0.997917	0.000315	0.997918
24.5	0.931717	0.991702	0.997656	0.997661	-0.002447	0.997656
25.5	0.923696	0.990473	0.997442	0.997449	-0.002781	0.997442
26.5	0.919864	0.9893	0.997249	0.997264	-0.005424	0.997249
27.5	0.919874	0.988445	0.99699	0.997001	-0.003797	0.99699
28.5	0.909766	0.987301	0.996699	0.996713	-0.004007	0.996699
29.5	0.896884	0.984896	0.996162	0.996183	-0.005434	0.996162
30.5	0.892944	0.983888	0.995948	0.995967	-0.004803	0.995948
31.5	0.895058	0.983774	0.995932	0.99594	-0.002041	0.995932
32.5	0.887576	0.983169	0.99565	0.995644	0.001464	0.99565
33.5	0.873386	0.981705	0.995259	0.995264	-0.001145	0.995259
34.5	0.861429	0.978041	0.994061	0.994084	-0.003879	0.994061
35.5	0.847004	0.974727	0.992692	0.992747	-0.007659	0.992692
36.5	0.821416	0.969789	0.990978	0.991074	-0.010751	0.990978
37.5	0.79225	0.964955	0.989384	0.989496	-0.010645	0.989384
38.5	0.777039	0.958439	0.987958	0.988072	-0.009615	0.987958
39.5	0.751924	0.952074	0.986298	0.986396	-0.007203	0.986298
40.5	0.73907	0.946395	0.984699	0.984771	-0.004681	0.984699
41.5	0.71878	0.942004	0.982991	0.98302	-0.00166	0.982991
42.5	0.696392	0.937455	0.981783	0.981795	-0.000694	0.981783
43.5	0.683527	0.930349	0.980443	0.980451	-0.000427	0.980443
44.5	0.6782	0.927704	0.978741	0.978712	0.001383	0.978741
45.5	0.669884	0.925554	0.976516	0.976476	0.001718	0.976516
46.5	0.654656	0.920848	0.973871	0.973898	-0.001048	0.973871
47.5	0.636565	0.914976	0.97142	0.971507	-0.003037	0.97142
48.5	0.628738	0.909925	0.970716	0.970872	-0.005372	0.970716
49.5	0.629886	0.906606	0.971161	0.97132	-0.005566	0.971161
50.5	0.632286	0.911781	0.972249	0.972459	-0.007631	0.972249
51.5	0.658977	0.916628	0.973049	0.973265	-0.008046	0.973049
52.5	0.672863	0.917069	0.97339	0.973591	-0.007595	0.97339
53.5	0.684287	0.920361	0.974236	0.974352	-0.004511	0.974236
54.5	0.714114	0.924635	0.975459	0.975536	-0.003145	0.975459
55.5	0.729756	0.929565	0.976657	0.976729	-0.003107	0.976657
56.5	0.751128	0.934832	0.977656	0.977737	-0.00362	0.977656
57.5	0.779428	0.941019	0.978646	0.978727	-0.003791	0.978646
58.5	0.78304	0.942908	0.978505	0.978575	-0.003274	0.978505
59.5	0.785853	0.944611	0.978574	0.978633	-0.002748	0.978574
60.5	0.794768	0.944737	0.978083	0.978186	-0.004702	0.978083
61.5	0.793849	0.945119	0.978087	0.97833	-0.011253	0.978087
62.5	0.801725	0.946263	0.978223	0.978633	-0.01919	0.978223
63.5	0.797876	0.945412	0.977562	0.978078	-0.023549	0.977562
64.5	0.791914	0.943751	0.976888	0.97735	-0.020381	0.976888
65.5	0.788123	0.941915	0.976005	0.976373	-0.01556	0.976005
66.5	0.775816	0.939489	0.974566	0.974913	-0.013823	0.974566
67.5	0.762402	0.935549	0.97225	0.972791	-0.019871	0.97225
68.5	0.736193	0.926767	0.96882	0.969624	-0.026455	0.96882
69.5	0.715139	0.918025	0.965479	0.966746	-0.038116	0.965479
70.5	0.697269	0.909997	0.962337	0.9641	-0.049097	0.962337
71.5	0.675435	0.901918	0.957365	0.959858	-0.062091	0.957365
72.5	0.646011	0.892491	0.951659	0.954871	-0.071186	0.951659
73.5	0.62627	0.88257	0.946401	0.948585	-0.042471	0.946401
74.5	0.591769	0.873026	0.942212	0.937636	0.073366	0.942212
75.5	0.576395	0.862301	0.937288	0.91304	0.278835	0.937288
76.5	0.53832	0.84582	0.932047	0.854862	0.531807	0.932047
77.5	0.502058	0.823097	0.924179	0.726774	0.722497	0.722497
78.5	0.468344	0.806654	0.916639	0.558148	0.811338	0.811338
79.5	0.445469	0.792611	0.907838	0.465146	0.827687	0.827687
80.5	0.405377	0.769316	0.897106	0.458542	0.80997	0.80997
81.5	0.361125	0.741017	0.884037	0.452614	0.788151	0.788151
82.5	0.31171	0.706344	0.865265	0.406793	0.77287	0.77287
83.5	0.279311	0.66672	0.844021	0.364294	0.754637	0.754637
84.5	0.238181	0.640769	0.824139	0.336032	0.735136	0.735136
85.5	0.212424	0.60637	0.804274	0.311091	0.715889	0.715889
86.5	0.19609	0.561184	0.780563	0.274865	0.697385	0.697385
87.5	0.147955	0.499689	0.747814	0.235651	0.670064	0.670064
88.5	0.108047	0.431936	0.704906	0.20986	0.626529	0.626529
89.5	0.092581	0.361132	0.653832	0.199829	0.567382	0.567382
90.5	0.067579	0.310218	0.605345	0.190107	0.512707	0.512707
91.5	0.063328	0.269652	0.552924	0.177473	0.45646	0.45646
92.5	0.056546	0.231164	0.498461	0.156469	0.405429	0.405429
93.5	0.042099	0.182972	0.436218	0.128714	0.35293	0.35293
94.5	0.015421	0.129081	0.375562	0.112357	0.296521	0.296521
95.5	0.02121	0.093066	0.324087	0.106925	0.243161	0.243161
96.5	0.01143	0.079625	0.276449	0.096954	0.198767	0.198767
97.5	0.0091	0.065159	0.23016	0.086096	0.157636	0.157636
98.5	0.012842	0.046002	0.189644	0.086075	0.113324	0.113324
99.5	0.004805	0.016957	0.138631	0.084148	0.059489	0.059489
100.5	-0.004029	0.005191	0.094194	0.080643	0.014739	0.014739
101.5	0.001455	0.009262	0.065734	0.071908	-0.006652	-0.006652
102.5	-0.002066	0.008332	0.053236	0.064668	-0.012222	-0.012222
103.5	0.001549	0.009954	0.045058	0.055551	-0.011111	-0.011111
104.5	0.000465	0.007993	0.041697	0.043622	-0.002012	-0.002012
105.5	-0.000517	-0.004329	0.035672	0.025424	0.010515	0.010515
106.5	-0.002197	-0.011951	0.033312	0.016785	0.01681	0.01681
107.5	-0.010237	-0.007627	0.0295	0.017613	0.0121	0.0121
108.5	-0.004379	-0.001626	0.027817	0.022398	0.005543	0.005543
109.5	0.00288	0.000531	0.030272	0.028278	0.002051	0.002051
110.5	0.009461	-0.001421	0.026371	0.034431	-0.008348	-0.008348
111.5	-0.002072	0.008905	0.014142	0.042026	-0.029107	-0.029107
112.5	-0.010679	0.002653	-0.007695	0.039039	-0.048633	-0.048633
113.5	0.004009	-0.007183	-0.020453	0.032536	-0.054771	-0.054771
114.5	0.00491	0.001447	-0.01908	0.024091	-0.044237	-0.044237
115.5	0.002081	0.008022	-0.007044	0.017058	-0.02452	-0.02452
116.5	0.002438	0.003087	0.004547	0.011958	-0.0075	-0.0075
117.5	-0.010558	-0.01406	0.011258	0.006507	0.004782	0.004782
118.5	-0.002337	-0.020778	0.003231	0.008056	-0.004864	-0.004864
119.5	-0.005518	-0.008246	-0.011702	0.011929	-0.023916	-0.023916
120.5	-0.005112	-0.003079	-0.017343	0.016652	-0.034571	-0.034571
121.5	-0.00755	0.003721	-0.007534	0.018633	-0.026664	-0.026664
122.5	0.003793	0.002633	-0.000329	0.011303	-0.011764	-0.011764
123.5	-0.00451	0.004718	-0.00356	0.004097	-0.007689	-0.007689
124.5	-0.000843	-0.002083	-0.003593	0.009604	-0.013325	-0.013325
125.5	-0.000747	-0.001019	0.010902	0.014978	-0.004138	-0.004138
126.5	0.001774	0.010705	0.01889	0.020796	-0.001947	-0.001947
127.5	0.000876	0.006508	0.02465	0.017351	0.007429	0.007429
128.5	-0.000204	-0.005317	0.018048	0.017478	0.00058	0.00058
129.5	0.005343	-0.005385	0.016233	0.01519	0.001059	0.001059
130.5	-0.000181	0.002265	0.017331	0.016626	0.000716	0.000716
131.5	-0.002868	-4.5e-05	0.008816	0.013014	-0.004253	-0.004253
132.5	-0.000129	0.005823	0.001474	0.009691	-0.008298	-0.008298
133.5	0.003369	0.012154	0.004473	0.005477	-0.001009	-0.001009
134.5	-0.008527	-0.004703	0.011716	-0.00094	0.012643	0.012643
135.5	-0.00158	-0.004466	0.005044	-0.003931	0.00894	0.00894
136.5	0.008629	-0.001699	-0.008744	-0.007112	-0.00162	-0.00162
137.5	-0.003152	-0.019743	-0.013397	-0.008237	-0.005118	-0.005118
138.5	0.000921	-0.020658	-0.012629	-0.010148	-0.002456	-0.002456
139.5	-0.008223	-0.003122	-0.015345	-0.008824	-0.006463	-0.006463
140.5	-0.006815	0.002438	-0.014163	-0.003565	-0.010561	-0.010561
141.5	-0.002614	-0.001213	-0.005379	0.002391	-0.007788	-0.007788
142.5	-0.001813	-0.004059	0.000377	0.006901	-0.006569	-0.006569
143.5	-0.00185	-0.000273	0.00385	0.008961	-0.005157	-0.005157
144.5	-0.00138	-0.000665	0.009895	0.008047	0.001863	0.001863
145.5	0.002631	0.000856	0.007871	0.004579	0.003308	0.003308
146.5	0.002586	0.005115	0.003304	0.003477	-0.000173	-0.000173
147.5	0.004112	-0.004007	0.000195	0.007073	-0.006927	-0.006927
148.5	-0.000866	-0.008258	-0.004642	0.005998	-0.010704	-0.010704
149.5	0.003092	0.003453	-0.003796	0.004155	-0.007984	-0.007984
150.5	0.004422	0.017775	-0.000402	0.005629	-0.006065	-0.006065
151.5	0.002703	0.013014	-0.002295	0.006943	-0.009303	-0.009303
152.5	-0.00362	0.004935	-0.00634	0.005342	-0.011745	-0.011745
153.5	4.5e-05	0.002171	-0.008754	0.004479	-0.013293	-0.013293
154.5	0.000814	-0.00318	-0.005685	0.004986	-0.010724	-0.010724
155.5	-0.008213	-0.01205	0.002534	9.3e-05	0.002442	0.002442
156.5	-0.003629	-0.007136	0.007838	-0.005866	0.013623	0.013623
157.5	0.000814	0.005186	0.006159	-0.003695	0.009817	0.009817
158.5	-0.0007	0.001516	0.011305	0.003038	0.008292	0.008292
159.5	-0.004427	-0.006315	0.004832	0.006298	-0.001475	-0.001475
160.5	-0.001825	-0.009174	-0.000631	0.006303	-0.006978	-0.006978
161.5	-0.003244	-0.004934	-0.004991	0.00693	-0.012004	-0.012004
162.5	0.004714	0.011852	0.005059	0.010006	-0.004997	-0.004997
163.5	0.004626	0.012879	0.008033	0.006501	0.001542	0.001542
164.5	0.003192	0.007216	-0.001399	0.005598	-0.007036	-0.007036
165.5	0.004401	0.005083	-0.011793	0.005354	-0.01724	-0.01724
166.5	0.00152	0.001353	-0.011152	0.002827	-0.014019	-0.014019
167.5	0.002134	-0.002956	-0.004267	0.00382	-0.008118	-0.008118
168.5	0.001433	0.003555	-0.000672	0.001524	-0.0022	-0.0022
169.5	0.006235	0.015685	-0.000606	0.00326	-0.003879	-0.003879
170.5	-0.003193	0.010399	-0.003777	0.008352	-0.012232	-0.012232
171.5	-0.002579	0.000567	0.000982	0.012501	-0.011665	-0.011665
172.5	0.007083	0.011953	0.015795	0.008743	0.007115	0.007115
173.5	0.000898	0.016912	0.022443	0.006246	0.016298	0.016298
174.5	-0.003006	0.007128	0.01517	0.008877	0.00635	0.00635
175.5	-0.003741	-0.011432	-0.001506	0.011128	-0.012776	-0.012776
176.5	-0.002233	-0.006364	-0.006433	0.011373	-0.018011	-0.018011
177.5	0.00384	-0.006143	-0.000798	0.0074	-0.008259	-0.008259
